# Supplementary material for: 1-[4-(4-Nitro­phen­yl)piperazin-1-yl]-2-(4,5,6,7-tetra­hydro­thieno[3,2-c]pyridin-5-yl)ethanone
Source: Acta Crystallogr Sect E Struct Rep Online. 2010 Oct 9;66(Pt 11):o2762. doi: 10.1107/S1600536810039085 (PMC3009028; doi:10.1107/S1600536810039085)
Supplement: Supplementary file 1 [file e-66-o2762-sup1.cif]

##############################################################################
###                                                                        ###
###        Electronic paper (Acta Crystallographica Section E)             ###
###                                                                        ###
##############################################################################
#                                                                            #
# This CIF contains the data in a paper accepted for publication in Acta     #
# Crystallographica Section E. It conforms to the requirements of Notes      #
# for Authors for Section E, and has been peer reviewed under the auspices   #
# of the IUCr Commission on Journals.                                        #
#                                                                            #
# Full details of the Crystallographic Information File format               #
# are given in the paper "The Crystallographic Information File (CIF):       #
# a New Standard Archive File for Crystallography" by S. R. Hall, F. H.      #
# Allen and I. D. Brown [Acta Cryst. (1991), A47, 655-685].                  #
#                                                                            #
# The current version of the core CIF dictionary is obtainable from          #
# ftp://ftp.iucr.org/pub/cif_core.dic. The current version number is 2.4.    #
#                                                                            #
# Software is freely available for graphical display of the structure(s) in  #
# this CIF.  For information consult the CIF home page http://www.iucr.org/  #
# cif/home.html                                                              #
#                                                                            #
# This file may be used for bona fide research purposes within the           #
# scientific community so long as proper attribution is given to the journal # 
# article from which it was obtained.                                        #
#                                                                            #
##############################################################################
                                             
data_global
_audit_creation_method     SHELXL-97
_journal_date_recd_electronic     2010-09-21
_journal_date_accepted     2010-09-30
_journal_name_full     'Acta Crystallographica, Section E'
_journal_year     2010
_journal_volume     66
_journal_issue     11
_journal_page_first     o2762
_journal_page_last     o2762
_journal_paper_category     QO
_journal_coeditor_code     KP2278
_publ_contact_author_name     'Deng-ke Liu'
_publ_contact_author_address
;
Tianjin Institute of Pharmaceutical Research
Tianjin 300193
People's Republic of China
;
_publ_contact_author_email     liudk@tjipr.com
_publ_contact_author_fax     '86-22-23006856'
_publ_contact_author_phone     '86-22-23006856'
_publ_section_title
;\
1-[4-(4-Nitrophenyl)piperazin-1-yl]-2-(4,5,6,7-tetrahydrothieno[3,2-<i>c</i>]\
pyridin-5-yl)ethanone
;
loop_
    _publ_author_name
    _publ_author_address
    'Shuai Mu'
;
School of Chemical Engineering and Technology
Tianjin University
Tianjin 300072
People's Republic of China
;
    'Miao Yang'
;
Tianjin Medical University
Tianjin 300070
People's Republic of China
;
    'Deng-Ke Liu'
;
Tianjin Institute of Pharmaceutical Research
Tianjin 300193
People's Republic of China
;
    'Chang-Xiao Liu'
;
Tianjin Institute of Pharmaceutical Research
Tianjin 300193
People's Republic of China
;
data_I
_chemical_name_systematic
;
1-[4-(4-Nitrophenyl)piperazin-1-yl]-2-(4,5,6,7-
tetrahydrothieno[3,2-<i>c</i>]pyridin-5-yl)ethanone
;
_chemical_name_common     ?
_chemical_formula_moiety     'C19 H22 N4 O3 S'
_chemical_formula_sum     'C19 H22 N4 O3 S'
_chemical_formula_structural     ?
_chemical_formula_analytical     ?
_chemical_formula_iupac     'C19 H22 N4 O3 S'
_chemical_formula_weight     386.47
_chemical_melting_point     ?
_symmetry_cell_setting     triclinic
_symmetry_space_group_name_H-M     'P -1'
loop_
    _symmetry_equiv_pos_as_xyz
    'x, y, z'
    '-x, -y, -z'
_cell_length_a     6.1315(7)
_cell_length_b     8.8552(10)
_cell_length_c     17.025(2)
_cell_angle_alpha     84.101(8)
_cell_angle_beta     83.385(9)
_cell_angle_gamma     74.635(6)
_cell_volume     882.87(18)
_cell_formula_units_Z     2
_cell_measurement_reflns_used     2732
_cell_measurement_theta_min     1.2
_cell_measurement_theta_max     27.9
_cell_measurement_temperature     113(2)
_exptl_crystal_description     block
_exptl_crystal_colour     yellow
_exptl_crystal_size_max     0.32
_exptl_crystal_size_mid     0.30
_exptl_crystal_size_min     0.28
_exptl_crystal_density_diffrn     1.454
_exptl_crystal_density_meas     ?
_exptl_crystal_density_method     'not measured'
_exptl_crystal_F_000     408
_exptl_absorpt_coefficient_mu     0.213
_exptl_absorpt_correction_type     multi-scan
_exptl_absorpt_process_details     '(CrystalClear; Rigaku/MSC, 2005)'
_exptl_absorpt_correction_T_min     0.9350
_exptl_absorpt_correction_T_max     0.9428
_exptl_special_details
;
;
_diffrn_ambient_temperature     113(2)
_diffrn_radiation_type     MoK\a
_diffrn_radiation_wavelength     0.71070
_diffrn_radiation_source     'rotating anode'
_diffrn_radiation_monochromator     confocal
_diffrn_measurement_device_type     'Rigaku Saturn CCD area-detector'
_diffrn_measurement_method     '\w and \f scans'
_diffrn_detector_area_resol_mean     7.31
_diffrn_reflns_number     10552
_diffrn_reflns_av_R_equivalents     0.0248
_diffrn_reflns_av_sigmaI/netI     0.0318
_diffrn_reflns_theta_min     1.21
_diffrn_reflns_theta_max     27.87
_diffrn_reflns_theta_full     25.00
_diffrn_measured_fraction_theta_max     0.990
_diffrn_measured_fraction_theta_full     0.994
_diffrn_reflns_limit_h_min     -8
_diffrn_reflns_limit_h_max     8
_diffrn_reflns_limit_k_min     -11
_diffrn_reflns_limit_k_max     11
_diffrn_reflns_limit_l_min     -22
_diffrn_reflns_limit_l_max     21
_diffrn_standards_number     0
_diffrn_standards_interval_count     0
_diffrn_standards_interval_time     0
_diffrn_standards_decay_%     0
_refine_special_details
;
Refinement of <i>F</i>^2^ against ALL reflections. The weighted <i>R</i>-factor
<i>wR</i> and goodness of fit <i>S</i> are based on <i>F</i>^2^, conventional
<i>R</i>-factors <i>R</i> are based on <i>F</i>, with <i>F</i> set to zero for
negative <i>F</i>^2^. The threshold expression of <i>F</i>^2^ >
\s(<i>F</i>^2^) is used only for calculating <i>R</i>-factors(gt) <i>etc</i>.
and is not relevant to the choice of reflections for refinement.
<i>R</i>-factors based on <i>F</i>^2^ are statistically about twice as large
as those based on <i>F</i>, and <i>R</i>- factors based on ALL data will be
even larger.
;
_reflns_number_total     4169
_reflns_number_gt     3402
_reflns_threshold_expression     I>2\s(I)
_refine_ls_structure_factor_coef     Fsqd
_refine_ls_matrix_type     full
_refine_ls_R_factor_all     0.0392
_refine_ls_R_factor_gt     0.0316
_refine_ls_wR_factor_gt     0.0823
_refine_ls_wR_factor_ref     0.0875
_refine_ls_goodness_of_fit_ref     1.077
_refine_ls_restrained_S_all     1.077
_refine_ls_number_reflns     4169
_refine_ls_number_parameters     245
_refine_ls_number_restraints     0
_refine_ls_hydrogen_treatment     constr
_refine_ls_weighting_scheme     calc
_refine_ls_weighting_details
       'calc w = 1/[\s^2^(Fo^2^)+(0.0455P)^2^+0.1626P] where P=(Fo^2^+2Fc^2^)/3'
_atom_sites_solution_hydrogens     geom
_atom_sites_solution_primary     direct
_atom_sites_solution_secondary     difmap
_refine_ls_shift/su_max     0.001
_refine_ls_shift/su_mean     0.000
_refine_diff_density_max     0.314
_refine_diff_density_min     -0.262
_refine_ls_extinction_method     'SHELXL97 (Sheldrick, 2008)'
_refine_ls_extinction_coef     0.019(7)
_refine_ls_extinction_expression
                                  'Fc^*^=kFc[1+0.001xFc^2^\l^3^/sin(2\q)]^-1/4^'
loop_
    _atom_type_symbol
    _atom_type_description
    _atom_type_scat_dispersion_real
    _atom_type_scat_dispersion_imag
    _atom_type_scat_source
    'C' 'C' 0.0033 0.0016
                         'International Tables Vol C Tables 4.2.6.8 and 6.1.1.4'
    'H' 'H' 0.0000 0.0000
                         'International Tables Vol C Tables 4.2.6.8 and 6.1.1.4'
    'N' 'N' 0.0061 0.0033
                         'International Tables Vol C Tables 4.2.6.8 and 6.1.1.4'
    'O' 'O' 0.0106 0.0060
                         'International Tables Vol C Tables 4.2.6.8 and 6.1.1.4'
    'S' 'S' 0.1246 0.1234
                         'International Tables Vol C Tables 4.2.6.8 and 6.1.1.4'
_computing_data_collection     'CrystalClear (Rigaku/MSC, 2005)'
_computing_cell_refinement     'CrystalClear (Rigaku/MSC, 2005)'
_computing_data_reduction     'CrystalClear (Rigaku/MSC, 2005)'
_computing_structure_solution     'SHELXS97 (Sheldrick, 2008)'
_computing_structure_refinement     'SHELXL97 (Sheldrick, 2008)'
_computing_molecular_graphics     'SHELXL97 (Sheldrick, 2008)'
_computing_publication_material     'CrystalStructure (Rigaku/MSC, 2005)'
loop_
    _atom_site_type_symbol
    _atom_site_label
    _atom_site_fract_x
    _atom_site_fract_y
    _atom_site_fract_z
    _atom_site_U_iso_or_equiv
    _atom_site_adp_type
    _atom_site_calc_flag
    _atom_site_refinement_flags
    _atom_site_occupancy
    _atom_site_disorder_assembly
    _atom_site_disorder_group
    S S1 0.30943(5) 0.92591(3) -0.249539(17) 0.01923(11) Uani d . 1 . .
    O O1 -0.12392(14) 0.78988(11) 0.05647(6) 0.0249(2) Uani d . 1 . .
    O O2 1.01128(18) 0.15750(13) 0.58507(6) 0.0376(3) Uani d . 1 . .
    O O3 0.7589(2) 0.02733(13) 0.58411(7) 0.0451(3) Uani d . 1 . .
    N N1 0.22099(16) 0.69145(11) -0.00851(6) 0.0145(2) Uani d . 1 . .
    N N2 0.32167(16) 0.71481(11) 0.16167(6) 0.0148(2) Uani d . 1 . .
    N N3 0.44060(16) 0.56269(11) 0.31518(6) 0.0156(2) Uani d . 1 . .
    N N4 0.8425(2) 0.13723(14) 0.55919(7) 0.0275(3) Uani d . 1 . .
    C C1 0.0996(2) 0.85073(14) -0.27522(7) 0.0208(3) Uani d . 1 . .
    H H1 0.0370 0.8743 -0.3249 0.025 Uiso calc R 1 . .
    C C2 0.0340(2) 0.75339(14) -0.21584(7) 0.0183(2) Uani d . 1 . .
    H H2 -0.0804 0.7006 -0.2193 0.022 Uiso calc R 1 . .
    C C3 0.15476(19) 0.73858(13) -0.14760(7) 0.0147(2) Uani d . 1 . .
    C C4 0.31018(19) 0.82610(13) -0.15692(7) 0.0147(2) Uani d . 1 . .
    C C5 0.45773(19) 0.83687(14) -0.09431(7) 0.0162(2) Uani d . 1 . .
    H H5A 0.3991 0.9385 -0.0700 0.019 Uiso calc R 1 . .
    H H5B 0.6148 0.8302 -0.1181 0.019 Uiso calc R 1 . .
    C C6 0.45572(19) 0.70088(13) -0.03118(7) 0.0156(2) Uani d . 1 . .
    H H6A 0.5467 0.6011 -0.0523 0.019 Uiso calc R 1 . .
    H H6B 0.5245 0.7176 0.0160 0.019 Uiso calc R 1 . .
    C C7 0.1199(2) 0.64098(14) -0.07174(7) 0.0163(2) Uani d . 1 . .
    H H7A -0.0446 0.6535 -0.0570 0.020 Uiso calc R 1 . .
    H H7B 0.1916 0.5287 -0.0792 0.020 Uiso calc R 1 . .
    C C8 0.08392(19) 0.77300(13) 0.04926(7) 0.0161(2) Uani d . 1 . .
    C C9 0.1956(2) 0.83986(14) 0.10806(7) 0.0171(2) Uani d . 1 . .
    H H9A 0.3008 0.8981 0.0788 0.021 Uiso calc R 1 . .
    H H9B 0.0775 0.9147 0.1396 0.021 Uiso calc R 1 . .
    C C10 0.4469(2) 0.78077(14) 0.21157(7) 0.0173(2) Uani d . 1 . .
    H H10A 0.3387 0.8607 0.2433 0.021 Uiso calc R 1 . .
    H H10B 0.5515 0.8332 0.1775 0.021 Uiso calc R 1 . .
    C C11 0.5819(2) 0.65394(14) 0.26673(7) 0.0181(2) Uani d . 1 . .
    H H11A 0.7032 0.5820 0.2349 0.022 Uiso calc R 1 . .
    H H11B 0.6556 0.7033 0.3022 0.022 Uiso calc R 1 . .
    C C12 0.2908(2) 0.51145(14) 0.26835(7) 0.0172(2) Uani d . 1 . .
    H H12A 0.1800 0.4685 0.3047 0.021 Uiso calc R 1 . .
    H H12B 0.3824 0.4263 0.2358 0.021 Uiso calc R 1 . .
    C C13 0.1640(2) 0.64430(14) 0.21457(7) 0.0177(2) Uani d . 1 . .
    H H13A 0.0697 0.6039 0.1826 0.021 Uiso calc R 1 . .
    H H13B 0.0615 0.7254 0.2471 0.021 Uiso calc R 1 . .
    C C14 0.5398(2) 0.45722(13) 0.37518(7) 0.0157(2) Uani d . 1 . .
    C C15 0.7310(2) 0.47506(14) 0.40870(7) 0.0194(3) Uani d . 1 . .
    H H15 0.7935 0.5608 0.3898 0.023 Uiso calc R 1 . .
    C C16 0.8282(2) 0.37062(15) 0.46814(7) 0.0212(3) Uani d . 1 . .
    H H16 0.9579 0.3837 0.4895 0.025 Uiso calc R 1 . .
    C C17 0.7371(2) 0.24656(14) 0.49676(7) 0.0207(3) Uani d . 1 . .
    C C18 0.5485(2) 0.22540(14) 0.46630(7) 0.0214(3) Uani d . 1 . .
    H H18 0.4861 0.1404 0.4867 0.026 Uiso calc R 1 . .
    C C19 0.4521(2) 0.32864(14) 0.40612(7) 0.0194(3) Uani d . 1 . .
    H H19 0.3237 0.3131 0.3849 0.023 Uiso calc R 1 . .
loop_
    _atom_site_aniso_label
    _atom_site_aniso_U_11
    _atom_site_aniso_U_22
    _atom_site_aniso_U_33
    _atom_site_aniso_U_12
    _atom_site_aniso_U_13
    _atom_site_aniso_U_23
    S1 0.02648(18) 0.01618(16) 0.01532(16) -0.00697(12) -0.00135(12) 0.00086(11)
    O1 0.0145(4) 0.0317(5) 0.0297(5) -0.0068(4) 0.0002(4) -0.0080(4)
    O2 0.0329(6) 0.0445(6) 0.0350(6) -0.0089(5) -0.0162(5) 0.0104(5)
    O3 0.0627(8) 0.0347(6) 0.0444(7) -0.0234(6) -0.0272(6) 0.0207(5)
    N1 0.0127(5) 0.0165(5) 0.0148(5) -0.0046(4) -0.0031(4) 0.0004(4)
    N2 0.0149(5) 0.0158(5) 0.0154(5) -0.0068(4) -0.0027(4) 0.0006(4)
    N3 0.0160(5) 0.0161(5) 0.0164(5) -0.0074(4) -0.0027(4) 0.0005(4)
    N4 0.0324(6) 0.0252(6) 0.0230(6) -0.0035(5) -0.0069(5) 0.0023(5)
    C1 0.0269(6) 0.0191(6) 0.0169(6) -0.0045(5) -0.0062(5) -0.0025(5)
    C2 0.0210(6) 0.0172(5) 0.0179(6) -0.0049(5) -0.0042(5) -0.0045(5)
    C3 0.0148(5) 0.0117(5) 0.0166(6) -0.0014(4) -0.0016(4) -0.0022(4)
    C4 0.0162(5) 0.0121(5) 0.0148(5) -0.0021(4) -0.0010(4) -0.0009(4)
    C5 0.0141(5) 0.0165(5) 0.0187(6) -0.0057(4) -0.0020(5) 0.0008(4)
    C6 0.0116(5) 0.0170(5) 0.0178(6) -0.0029(4) -0.0033(4) 0.0013(4)
    C7 0.0182(6) 0.0163(5) 0.0163(6) -0.0071(4) -0.0048(5) 0.0006(4)
    C8 0.0167(6) 0.0136(5) 0.0178(6) -0.0040(4) -0.0037(5) 0.0020(4)
    C9 0.0185(6) 0.0149(5) 0.0184(6) -0.0048(4) -0.0021(5) -0.0011(4)
    C10 0.0191(6) 0.0174(5) 0.0183(6) -0.0092(5) -0.0036(5) -0.0006(5)
    C11 0.0168(6) 0.0203(6) 0.0199(6) -0.0101(5) -0.0026(5) 0.0008(5)
    C12 0.0171(6) 0.0182(6) 0.0191(6) -0.0096(5) -0.0036(5) 0.0010(5)
    C13 0.0144(5) 0.0198(6) 0.0202(6) -0.0075(4) -0.0016(5) 0.0004(5)
    C14 0.0166(5) 0.0151(5) 0.0148(5) -0.0033(4) 0.0017(4) -0.0037(4)
    C15 0.0205(6) 0.0202(6) 0.0191(6) -0.0076(5) -0.0021(5) -0.0024(5)
    C16 0.0208(6) 0.0236(6) 0.0203(6) -0.0060(5) -0.0042(5) -0.0039(5)
    C17 0.0245(6) 0.0190(6) 0.0162(6) -0.0012(5) -0.0023(5) -0.0010(5)
    C18 0.0264(7) 0.0175(6) 0.0204(6) -0.0069(5) -0.0003(5) -0.0003(5)
    C19 0.0204(6) 0.0190(6) 0.0199(6) -0.0070(5) -0.0025(5) -0.0015(5)
_geom_special_details
;
All e.s.d.'s (except the e.s.d. in the dihedral angle between two l.s. planes)
are estimated using the full covariance matrix. The cell e.s.d.'s are taken
into account individually in the estimation of e.s.d.'s in distances, angles
and torsion angles; correlations between e.s.d.'s in cell parameters are only
used when they are defined by crystal symmetry. An approximate (isotropic)
treatment of cell e.s.d.'s is used for estimating e.s.d.'s involving l.s.
planes.
;
loop_
    _geom_bond_atom_site_label_1
    _geom_bond_atom_site_label_2
    _geom_bond_site_symmetry_2
    _geom_bond_distance
    _geom_bond_publ_flag
    S1 C1 . 1.7127(13) ?
    S1 C4 . 1.7265(12) ?
    O1 C8 . 1.2362(14) ?
    O2 N4 . 1.2317(16) ?
    O3 N4 . 1.2327(16) ?
    N1 C8 . 1.3524(16) ?
    N1 C7 . 1.4638(14) ?
    N1 C6 . 1.4685(14) ?
    N2 C13 . 1.4628(14) ?
    N2 C10 . 1.4637(14) ?
    N2 C9 . 1.4690(15) ?
    N3 C14 . 1.3900(15) ?
    N3 C12 . 1.4662(14) ?
    N3 C11 . 1.4674(14) ?
    N4 C17 . 1.4491(16) ?
    C1 C2 . 1.3558(18) ?
    C1 H1 . 0.9500 ?
    C2 C3 . 1.4251(16) ?
    C2 H2 . 0.9500 ?
    C3 C4 . 1.3658(16) ?
    C3 C7 . 1.5051(16) ?
    C4 C5 . 1.5008(16) ?
    C5 C6 . 1.5311(16) ?
    C5 H5A . 0.9900 ?
    C5 H5B . 0.9900 ?
    C6 H6A . 0.9900 ?
    C6 H6B . 0.9900 ?
    C7 H7A . 0.9900 ?
    C7 H7B . 0.9900 ?
    C8 C9 . 1.5219(16) ?
    C9 H9A . 0.9900 ?
    C9 H9B . 0.9900 ?
    C10 C11 . 1.5160(16) ?
    C10 H10A . 0.9900 ?
    C10 H10B . 0.9900 ?
    C11 H11A . 0.9900 ?
    C11 H11B . 0.9900 ?
    C12 C13 . 1.5115(16) ?
    C12 H12A . 0.9900 ?
    C12 H12B . 0.9900 ?
    C13 H13A . 0.9900 ?
    C13 H13B . 0.9900 ?
    C14 C15 . 1.4125(17) ?
    C14 C19 . 1.4140(16) ?
    C15 C16 . 1.3746(17) ?
    C15 H15 . 0.9500 ?
    C16 C17 . 1.3818(18) ?
    C16 H16 . 0.9500 ?
    C17 C18 . 1.3833(18) ?
    C18 C19 . 1.3768(17) ?
    C18 H18 . 0.9500 ?
    C19 H19 . 0.9500 ?
loop_
    _geom_angle_atom_site_label_1
    _geom_angle_atom_site_label_2
    _geom_angle_atom_site_label_3
    _geom_angle_site_symmetry_1
    _geom_angle_site_symmetry_3
    _geom_angle
    _geom_angle_publ_flag
    C1 S1 C4 . . 92.11(6) ?
    C8 N1 C7 . . 119.36(10) ?
    C8 N1 C6 . . 123.35(10) ?
    C7 N1 C6 . . 113.03(9) ?
    C13 N2 C10 . . 107.24(9) ?
    C13 N2 C9 . . 110.12(9) ?
    C10 N2 C9 . . 109.88(9) ?
    C14 N3 C12 . . 117.17(9) ?
    C14 N3 C11 . . 117.63(9) ?
    C12 N3 C11 . . 112.57(9) ?
    O2 N4 O3 . . 122.75(11) ?
    O2 N4 C17 . . 118.95(11) ?
    O3 N4 C17 . . 118.30(11) ?
    C2 C1 S1 . . 111.59(9) ?
    C2 C1 H1 . . 124.2 ?
    S1 C1 H1 . . 124.2 ?
    C1 C2 C3 . . 112.85(11) ?
    C1 C2 H2 . . 123.6 ?
    C3 C2 H2 . . 123.6 ?
    C4 C3 C2 . . 112.58(11) ?
    C4 C3 C7 . . 121.64(10) ?
    C2 C3 C7 . . 125.77(10) ?
    C3 C4 C5 . . 124.49(11) ?
    C3 C4 S1 . . 110.87(9) ?
    C5 C4 S1 . . 124.63(9) ?
    C4 C5 C6 . . 108.25(9) ?
    C4 C5 H5A . . 110.0 ?
    C6 C5 H5A . . 110.0 ?
    C4 C5 H5B . . 110.0 ?
    C6 C5 H5B . . 110.0 ?
    H5A C5 H5B . . 108.4 ?
    N1 C6 C5 . . 109.67(9) ?
    N1 C6 H6A . . 109.7 ?
    C5 C6 H6A . . 109.7 ?
    N1 C6 H6B . . 109.7 ?
    C5 C6 H6B . . 109.7 ?
    H6A C6 H6B . . 108.2 ?
    N1 C7 C3 . . 109.44(9) ?
    N1 C7 H7A . . 109.8 ?
    C3 C7 H7A . . 109.8 ?
    N1 C7 H7B . . 109.8 ?
    C3 C7 H7B . . 109.8 ?
    H7A C7 H7B . . 108.2 ?
    O1 C8 N1 . . 122.19(11) ?
    O1 C8 C9 . . 120.27(11) ?
    N1 C8 C9 . . 117.51(10) ?
    N2 C9 C8 . . 111.26(9) ?
    N2 C9 H9A . . 109.4 ?
    C8 C9 H9A . . 109.4 ?
    N2 C9 H9B . . 109.4 ?
    C8 C9 H9B . . 109.4 ?
    H9A C9 H9B . . 108.0 ?
    N2 C10 C11 . . 111.11(9) ?
    N2 C10 H10A . . 109.4 ?
    C11 C10 H10A . . 109.4 ?
    N2 C10 H10B . . 109.4 ?
    C11 C10 H10B . . 109.4 ?
    H10A C10 H10B . . 108.0 ?
    N3 C11 C10 . . 112.67(10) ?
    N3 C11 H11A . . 109.1 ?
    C10 C11 H11A . . 109.1 ?
    N3 C11 H11B . . 109.1 ?
    C10 C11 H11B . . 109.1 ?
    H11A C11 H11B . . 107.8 ?
    N3 C12 C13 . . 112.06(9) ?
    N3 C12 H12A . . 109.2 ?
    C13 C12 H12A . . 109.2 ?
    N3 C12 H12B . . 109.2 ?
    C13 C12 H12B . . 109.2 ?
    H12A C12 H12B . . 107.9 ?
    N2 C13 C12 . . 110.96(9) ?
    N2 C13 H13A . . 109.4 ?
    C12 C13 H13A . . 109.4 ?
    N2 C13 H13B . . 109.4 ?
    C12 C13 H13B . . 109.4 ?
    H13A C13 H13B . . 108.0 ?
    N3 C14 C15 . . 121.43(11) ?
    N3 C14 C19 . . 121.51(11) ?
    C15 C14 C19 . . 117.06(11) ?
    C16 C15 C14 . . 121.21(11) ?
    C16 C15 H15 . . 119.4 ?
    C14 C15 H15 . . 119.4 ?
    C15 C16 C17 . . 119.90(12) ?
    C15 C16 H16 . . 120.0 ?
    C17 C16 H16 . . 120.0 ?
    C16 C17 C18 . . 120.89(12) ?
    C16 C17 N4 . . 119.13(12) ?
    C18 C17 N4 . . 119.98(11) ?
    C19 C18 C17 . . 119.43(11) ?
    C19 C18 H18 . . 120.3 ?
    C17 C18 H18 . . 120.3 ?
    C18 C19 C14 . . 121.51(11) ?
    C18 C19 H19 . . 119.2 ?
    C14 C19 H19 . . 119.2 ?
loop_
    _geom_torsion_atom_site_label_1
    _geom_torsion_atom_site_label_2
    _geom_torsion_atom_site_label_3
    _geom_torsion_atom_site_label_4
    _geom_torsion_site_symmetry_1
    _geom_torsion_site_symmetry_2
    _geom_torsion_site_symmetry_3
    _geom_torsion_site_symmetry_4
    _geom_torsion
    _geom_torsion_publ_flag
    C4 S1 C1 C2 . . . . -0.24(10) ?
    S1 C1 C2 C3 . . . . 0.11(14) ?
    C1 C2 C3 C4 . . . . 0.12(15) ?
    C1 C2 C3 C7 . . . . 179.31(11) ?
    C2 C3 C4 C5 . . . . 178.37(10) ?
    C7 C3 C4 C5 . . . . -0.85(17) ?
    C2 C3 C4 S1 . . . . -0.30(13) ?
    C7 C3 C4 S1 . . . . -179.52(9) ?
    C1 S1 C4 C3 . . . . 0.31(9) ?
    C1 S1 C4 C5 . . . . -178.36(10) ?
    C3 C4 C5 C6 . . . . 16.48(15) ?
    S1 C4 C5 C6 . . . . -165.03(8) ?
    C8 N1 C6 C5 . . . . -87.64(13) ?
    C7 N1 C6 C5 . . . . 68.93(12) ?
    C4 C5 C6 N1 . . . . -47.59(12) ?
    C8 N1 C7 C3 . . . . 107.55(12) ?
    C6 N1 C7 C3 . . . . -50.05(12) ?
    C4 C3 C7 N1 . . . . 16.24(15) ?
    C2 C3 C7 N1 . . . . -162.88(11) ?
    C7 N1 C8 O1 . . . . 9.29(17) ?
    C6 N1 C8 O1 . . . . 164.47(11) ?
    C7 N1 C8 C9 . . . . -172.84(9) ?
    C6 N1 C8 C9 . . . . -17.67(16) ?
    C13 N2 C9 C8 . . . . -68.22(12) ?
    C10 N2 C9 C8 . . . . 173.88(9) ?
    O1 C8 C9 N2 . . . . 106.91(12) ?
    N1 C8 C9 N2 . . . . -71.00(13) ?
    C13 N2 C10 C11 . . . . 61.22(12) ?
    C9 N2 C10 C11 . . . . -179.10(9) ?
    C14 N3 C11 C10 . . . . -171.71(10) ?
    C12 N3 C11 C10 . . . . 47.41(13) ?
    N2 C10 C11 N3 . . . . -54.79(13) ?
    C14 N3 C12 C13 . . . . 170.61(10) ?
    C11 N3 C12 C13 . . . . -48.32(13) ?
    C10 N2 C13 C12 . . . . -62.45(12) ?
    C9 N2 C13 C12 . . . . 178.02(9) ?
    N3 C12 C13 N2 . . . . 56.93(13) ?
    C12 N3 C14 C15 . . . . 162.26(10) ?
    C11 N3 C14 C15 . . . . 23.17(16) ?
    C12 N3 C14 C19 . . . . -18.64(16) ?
    C11 N3 C14 C19 . . . . -157.73(11) ?
    N3 C14 C15 C16 . . . . 179.86(11) ?
    C19 C14 C15 C16 . . . . 0.72(18) ?
    C14 C15 C16 C17 . . . . -0.80(19) ?
    C15 C16 C17 C18 . . . . 0.11(19) ?
    C15 C16 C17 N4 . . . . 179.73(11) ?
    O2 N4 C17 C16 . . . . -0.17(18) ?
    O3 N4 C17 C16 . . . . 179.92(13) ?
    O2 N4 C17 C18 . . . . 179.45(12) ?
    O3 N4 C17 C18 . . . . -0.46(19) ?
    C16 C17 C18 C19 . . . . 0.64(19) ?
    N4 C17 C18 C19 . . . . -178.97(11) ?
    C17 C18 C19 C14 . . . . -0.72(19) ?
    N3 C14 C19 C18 . . . . -179.10(11) ?
    C15 C14 C19 C18 . . . . 0.05(18) ?
loop_
    _geom_hbond_atom_site_label_D
    _geom_hbond_atom_site_label_H
    _geom_hbond_atom_site_label_A
    _geom_hbond_site_symmetry_A
    _geom_hbond_distance_DH
    _geom_hbond_distance_HA
    _geom_hbond_distance_DA
    _geom_hbond_angle_DHA
    C1 H1 O3 1_464 0.95 2.47 3.346(2) 154.0
    C5 H5A O1 2_575 0.99 2.56 3.475(2) 153.0
    C6 H6B O1 1_655 0.99 2.59 3.420(2) 142.0
