# Supplementary material for: 1-[4-(4-Nitro­phen­yl)piperazin-1-yl]-2-(4,5,6,7-tetra­hydro­thieno[3,2-c]pyridin-5-yl)ethanone
Source: Acta Crystallogr Sect E Struct Rep Online. 2010 Oct 9;66(Pt 11):o2762. doi: 10.1107/S1600536810039085 (PMC3009028; doi:10.1107/S1600536810039085)
Supplement: Supplementary file 2 [file e-66-o2762-Isup2.hkl]

# 
# h,k,l, Fc-squared, Fo-squared, sigma(Fo-squared) and status flag 
# 
data_I
_shelx_title '  _r90713e' 
_shelx_refln_list_code          4 
_shelx_F_calc_maximum       65.42 
_exptl_crystal_F_000       408.00 
_reflns_d_resolution_high  0.7603 
 
loop_ 
 _symmetry_equiv_pos_as_xyz 
 'x, y, z' 
 '-x, -y, -z' 
 
_cell_length_a     6.1315 
_cell_length_b     8.8552 
_cell_length_c    17.0247 
_cell_angle_alpha  84.101 
_cell_angle_beta   83.385 
_cell_angle_gamma  74.635 
 
_shelx_F_squared_multiplier     1.000 
 
loop_ 
 _refln_index_h 
 _refln_index_k 
 _refln_index_l 
 _refln_F_squared_calc 
 _refln_F_squared_meas 
 _refln_F_squared_sigma 
 _refln_observed_status 
   1   0   0      296.15      275.13      1.96 o 
   2   0   0      112.43      115.01      1.78 o 
   3   0   0      308.11      353.43      3.59 o 
   4   0   0       67.81       75.83      2.54 o 
   5   0   0      248.74      238.56      6.99 o 
   6   0   0       25.12       26.89      3.21 o 
   7   0   0      355.61      348.55     10.82 o 
  -7   1   0      313.48      327.99     16.62 o 
  -6   1   0      268.76      273.39      8.52 o 
  -5   1   0      152.27      136.10      6.33 o 
  -4   1   0        3.98        4.81      1.75 o 
  -3   1   0      500.83      532.56     15.77 o 
  -2   1   0      611.97      560.59      8.48 o 
   0   1   0       17.92       14.43      0.25 o 
   2   1   0        0.71        1.89      0.36 o 
   3   1   0      418.26      425.00     11.21 o 
   4   1   0        6.17       13.19      1.21 o 
   5   1   0        3.28        2.47      1.48 o 
   6   1   0        9.02       10.19      3.01 o 
   7   1   0      149.44      147.47      4.23 o 
  -7   2   0       12.96       10.80      8.20 o 
  -6   2   0       17.56       17.38      1.90 o 
  -5   2   0       42.14       42.08      2.29 o 
  -4   2   0        8.01        8.31      2.89 o 
  -3   2   0      329.44      333.71      9.17 o 
  -2   2   0       17.00       16.22      0.97 o 
  -1   2   0     1747.25     1602.09      8.92 o 
   1   2   0        0.15        0.63      0.29 o 
   3   2   0      362.83      379.29      7.81 o 
   4   2   0      526.46      537.98     16.44 o 
   5   2   0        0.36        0.13      1.18 o 
   6   2   0       40.68       38.73      2.21 o 
   7   2   0       27.95       27.02      2.01 o 
  -6   3   0       75.23       78.53      2.61 o 
  -5   3   0      261.16      279.48      8.03 o 
  -4   3   0       89.53       82.34      2.17 o 
  -3   3   0        0.53        0.40      1.03 o 
  -2   3   0      174.85      172.64      2.64 o 
  -1   3   0      776.76      737.67     11.57 o 
   0   3   0      481.86      444.39      6.46 o 
   1   3   0      166.11      165.67      1.76 o 
   2   3   0      253.35      265.13      4.63 o 
   3   3   0      149.17      182.93      4.94 o 
   4   3   0        1.13        1.58      0.84 o 
   5   3   0        9.10        9.72      3.11 o 
   6   3   0      120.84      113.24      6.09 o 
   7   3   0        5.96        2.63      1.13 o 
  -6   4   0       82.94       77.05      4.19 o 
  -5   4   0       59.96       61.61      3.98 o 
  -4   4   0       23.77       25.17      1.59 o 
  -3   4   0      546.60      587.64      8.52 o 
  -2   4   0      138.11      143.57      3.50 o 
  -1   4   0      708.56      671.20      5.85 o 
   0   4   0       12.15       18.83      1.03 o 
   2   4   0        4.80        9.59      1.54 o 
   3   4   0      296.29      313.53     10.53 o 
   4   4   0     1340.45     1274.86     14.86 o 
   5   4   0      787.78      802.57     33.88 o 
   6   4   0       39.75       42.52      2.36 o 
   7   4   0        1.03        0.74      1.12 o 
  -6   5   0        8.14        4.65      3.13 o 
  -5   5   0      117.89      113.87      3.57 o 
  -4   5   0      182.22      186.75      6.66 o 
  -3   5   0      196.47      207.98      3.55 o 
  -2   5   0     1922.04     1982.30     36.96 o 
  -1   5   0        0.47        1.19      1.08 o 
   0   5   0       65.21       66.86      3.76 o 
   1   5   0      806.37      822.41     10.42 o 
   2   5   0      311.31      338.40      6.36 o 
   3   5   0      223.02      222.92      4.91 o 
   4   5   0        2.19        4.09      0.84 o 
   5   5   0     1051.80     1043.12     28.66 o 
   6   5   0      218.21      229.56      7.04 o 
   7   5   0       23.40       14.91      6.26 o 
  -5   6   0       69.73       70.66      5.01 o 
  -4   6   0       13.12       10.17      3.43 o 
  -3   6   0      101.47      102.68      3.47 o 
  -2   6   0        0.31       -0.01      1.17 o 
  -1   6   0       48.97       54.60      2.53 o 
   0   6   0       53.20       58.64      1.86 o 
   1   6   0        0.30        1.60      0.96 o 
   2   6   0       10.28       13.71      1.65 o 
   3   6   0      369.66      394.78      5.49 o 
   4   6   0       68.15       61.89      2.28 o 
   5   6   0       72.29       73.13      2.96 o 
   6   6   0        1.93        1.84      1.04 o 
   7   6   0        1.10        0.42      1.03 o 
  -4   7   0       39.83       40.97      2.22 o 
  -3   7   0        2.01        2.36      1.00 o 
  -2   7   0      182.52      181.29     10.07 o 
  -1   7   0        6.41        8.64      2.06 o 
   0   7   0      107.75      114.53      2.79 o 
   1   7   0       32.71       35.74      2.50 o 
   2   7   0        1.05        1.20      1.42 o 
   3   7   0      385.97      401.65     10.68 o 
   4   7   0       12.82       22.82      5.58 o 
   5   7   0      379.33      390.78     11.17 o 
   6   7   0        2.53        1.81      1.46 o 
   7   7   0       91.13       81.74      3.18 o 
  -4   8   0        1.84        1.76      1.99 o 
  -3   8   0       55.60       59.15      2.42 o 
  -2   8   0       12.78       10.49      3.60 o 
  -1   8   0      303.04      313.39      6.51 o 
   0   8   0       24.78       21.87      1.95 o 
   1   8   0      505.80      504.15     10.29 o 
   2   8   0       17.96       20.14      2.43 o 
   3   8   0       46.83       44.17      2.64 o 
   4   8   0      202.82      199.01      5.06 o 
   5   8   0        3.27        3.92      1.76 o 
   6   8   0       15.22       12.76      4.24 o 
   7   8   0        0.02        0.77      1.02 o 
  -3   9   0      142.17      147.60      5.97 o 
  -2   9   0       13.02       13.69      4.47 o 
  -1   9   0       92.45       92.56      3.21 o 
   0   9   0       14.17       12.04      3.19 o 
   1   9   0        5.94        4.66      1.52 o 
   2   9   0     1510.72     1468.23     26.50 o 
   3   9   0      100.83       86.48      4.00 o 
   4   9   0       88.11       85.32      2.91 o 
   5   9   0       22.63       29.88      3.93 o 
   6   9   0      204.93      235.98     11.26 o 
  -2  10   0       76.51       81.60      3.77 o 
  -1  10   0       90.42       82.56      3.33 o 
   0  10   0      205.24      196.67      6.33 o 
   1  10   0      391.60      399.86     17.69 o 
   2  10   0        3.05        4.23      1.90 o 
   3  10   0      207.16      183.56      5.17 o 
   4  10   0       69.75       60.16      3.39 o 
   5  10   0       31.56       30.93      2.65 o 
   0  11   0        3.63        4.01      2.08 o 
   1  11   0       70.28       69.21      2.82 o 
   2  11   0       91.92       87.11      3.85 o 
   3  11   0        1.35        2.60      1.69 o 
   4  11   0      111.90      120.37      7.01 o 
  -4 -11   1        2.29        1.95      2.32 o 
  -3 -11   1      103.10      108.15      5.27 o 
  -2 -11   1       29.19       29.10      2.94 o 
  -1 -11   1      120.00      113.93      4.02 o 
   0 -11   1       61.65       59.74      2.76 o 
  -5 -10   1      194.39      204.97      7.45 o 
  -4 -10   1      132.30      126.59      4.71 o 
  -3 -10   1        0.03        0.61      1.24 o 
  -2 -10   1       11.94       11.30      4.04 o 
  -1 -10   1        7.90        6.34      2.07 o 
   0 -10   1       48.50       48.82      2.25 o 
   1 -10   1        0.89        0.89      1.30 o 
   2 -10   1       19.98       17.51      2.77 o 
  -6  -9   1      157.54      156.19     10.10 o 
  -5  -9   1       10.99        9.10      2.86 o 
  -4  -9   1        7.99        5.59      2.51 o 
  -3  -9   1       96.90       91.25      3.10 o 
  -2  -9   1      141.95      147.60      4.91 o 
  -1  -9   1      264.64      272.94      8.48 o 
   0  -9   1      151.94      156.32      4.59 o 
   1  -9   1      446.77      467.29      9.86 o 
   2  -9   1       23.60       27.47      2.27 o 
   3  -9   1      113.25      116.20      4.52 o 
  -6  -8   1      328.61      342.46      9.82 o 
  -5  -8   1        1.48        0.40      1.02 o 
  -4  -8   1       22.06       22.11      2.37 o 
  -3  -8   1      382.90      398.88      6.84 o 
  -2  -8   1       21.63       17.69      4.09 o 
  -1  -8   1      269.49      271.10      6.00 o 
   0  -8   1      151.94      152.66      3.45 o 
   1  -8   1      126.36      130.16      4.22 o 
   2  -8   1      697.63      776.74     10.29 o 
   3  -8   1       14.66       12.10      3.81 o 
   4  -8   1      143.81      142.44      6.24 o 
  -7  -7   1       20.92       22.50      3.00 o 
  -6  -7   1        4.02        3.77      1.69 o 
  -5  -7   1       13.47       14.48      4.36 o 
  -4  -7   1      122.01      118.16      3.32 o 
  -3  -7   1       66.06       59.02      2.08 o 
  -2  -7   1      405.40      421.96     10.35 o 
  -1  -7   1       34.08       37.69      1.82 o 
   0  -7   1       17.75       20.07      1.66 o 
   1  -7   1     1354.22     1423.69     18.78 o 
   2  -7   1      132.81      134.34      4.35 o 
   3  -7   1       20.46       20.94      2.27 o 
   4  -7   1       41.49       39.66      2.02 o 
  -7  -6   1       11.99       10.30      3.66 o 
  -6  -6   1        6.45        6.79      1.75 o 
  -5  -6   1      168.76      161.27      3.63 o 
  -4  -6   1      396.02      397.97     10.66 o 
  -3  -6   1        0.23        0.72      1.16 o 
  -2  -6   1      149.79      131.67      4.25 o 
  -1  -6   1       64.20       68.12      2.34 o 
   0  -6   1        2.11        3.84      1.30 o 
   1  -6   1      269.72      275.94      4.69 o 
   2  -6   1      163.16      161.41      3.31 o 
   3  -6   1      212.11      214.35      4.14 o 
   4  -6   1       59.46       65.44      2.43 o 
   5  -6   1       10.27        7.31      3.78 o 
  -7  -5   1       68.42       64.47      2.60 o 
  -6  -5   1      269.50      258.64      8.04 o 
  -5  -5   1      190.41      193.65      5.31 o 
  -4  -5   1       27.30       27.45      1.51 o 
  -3  -5   1       78.94       79.09      2.86 o 
  -2  -5   1       20.38       40.60      2.04 o 
  -1  -5   1       22.11       18.45      1.49 o 
   0  -5   1       87.69       84.52      1.80 o 
   1  -5   1      336.02      362.95      6.12 o 
   2  -5   1       86.52       94.88      2.72 o 
   3  -5   1       10.03       10.34      2.92 o 
   4  -5   1       51.35       54.56      2.37 o 
   5  -5   1       51.91       45.97      2.68 o 
   6  -5   1        0.22        2.27      2.05 o 
  -7  -4   1        7.54        9.12      3.15 o 
  -6  -4   1       43.75       41.18      2.02 o 
  -5  -4   1       33.61       31.03      2.91 o 
  -4  -4   1       71.24       77.28      4.73 o 
  -3  -4   1      134.82      104.80      2.06 o 
  -2  -4   1       75.44       78.18      1.87 o 
  -1  -4   1     1953.03     2109.61     15.55 o 
   0  -4   1      435.78      393.15      7.71 o 
   1  -4   1       33.40       26.41      1.18 o 
   2  -4   1      626.89      596.18      9.82 o 
   3  -4   1       35.87       38.57      1.72 o 
   4  -4   1       72.10       81.72      2.72 o 
   5  -4   1       39.35       39.56      1.98 o 
   6  -4   1      386.15      377.35     17.76 o 
  -7  -3   1        3.28        3.23      1.46 o 
  -6  -3   1        0.46        2.02      1.13 o 
  -5  -3   1      361.10      360.83     11.26 o 
  -4  -3   1      208.56      233.10      5.25 o 
  -3  -3   1      485.85      470.08      5.15 o 
  -2  -3   1        3.18        3.56      0.81 o 
  -1  -3   1      339.66      328.56      2.82 o 
   0  -3   1      564.69      482.21      4.88 o 
   1  -3   1        0.23        0.21      0.73 o 
   2  -3   1      157.05      138.10      2.10 o 
   3  -3   1      313.66      335.55      6.41 o 
   4  -3   1       22.37       21.95      1.88 o 
   5  -3   1      150.01      159.84      3.94 o 
   6  -3   1       30.20       28.14      2.51 o 
  -7  -2   1       48.14       44.77      2.15 o 
  -6  -2   1      124.24      114.48      2.99 o 
  -5  -2   1        4.11        3.95      1.00 o 
  -4  -2   1       45.16       41.43      1.73 o 
  -3  -2   1     1417.60     1466.91     23.52 o 
  -2  -2   1       12.02       15.55      0.59 o 
  -1  -2   1     1803.87     1754.29     24.66 o 
   0  -2   1      970.05      941.48      6.64 o 
   1  -2   1      174.49      197.12      2.69 o 
   2  -2   1       30.39       32.26      2.37 o 
   3  -2   1      513.79      498.42      7.35 o 
   4  -2   1        0.13        0.26      1.10 o 
   5  -2   1      119.12      121.00      3.04 o 
   6  -2   1       11.66       11.02      3.97 o 
   7  -2   1       10.27        6.61      6.34 o 
  -7  -1   1        0.51        0.41      0.94 o 
  -6  -1   1      176.05      171.42      4.25 o 
  -5  -1   1       10.91       14.27      4.36 o 
  -4  -1   1      219.83      245.72      3.65 o 
  -3  -1   1       54.14       48.90      1.85 o 
  -2  -1   1      217.00      204.88      3.63 o 
  -1  -1   1      972.61      917.28      6.25 o 
   0  -1   1       67.72       62.64      1.07 o 
   1  -1   1       47.33       43.97      0.61 o 
   2  -1   1       24.24       23.19      0.81 o 
   3  -1   1        0.35        0.31      0.43 o 
   4  -1   1      373.63      375.34      4.61 o 
   5  -1   1      480.61      501.49      7.93 o 
   6  -1   1      100.47       97.97      3.09 o 
   7  -1   1        8.44        8.24      4.56 o 
  -7   0   1       51.56       49.04      4.62 o 
  -6   0   1       56.90       61.46      2.59 o 
  -5   0   1       41.94       42.82      2.45 o 
  -4   0   1     1380.64     1426.85     33.23 o 
  -3   0   1      181.71      214.51      5.52 o 
  -2   0   1        7.74        2.61      0.62 o 
  -1   0   1        0.09        0.24      0.16 o 
   0   0   1       15.50        0.13      0.10 o 
   1   0   1      936.72      921.32      8.05 o 
   2   0   1        2.78        1.72      0.43 o 
   3   0   1       14.25       12.97      1.65 o 
   4   0   1        1.26        3.49      1.20 o 
   5   0   1      101.41      102.38      2.30 o 
   6   0   1       42.89       35.99      2.14 o 
   7   0   1       23.44       16.46      7.85 o 
  -7   1   1      142.99      151.45      6.57 o 
  -6   1   1       17.03       14.43      1.63 o 
  -5   1   1       17.49       20.40      1.42 o 
  -4   1   1      390.73      390.06      4.80 o 
  -3   1   1      175.50      179.78      4.36 o 
  -2   1   1      808.37      772.54     12.35 o 
   0   1   1       18.61       16.26      0.27 o 
   1   1   1       23.90       24.50      0.40 o 
   2   1   1      452.58      429.51      6.52 o 
   3   1   1        7.60        4.66      1.61 o 
   4   1   1      195.96      201.03      5.32 o 
   5   1   1      105.81      101.45      2.55 o 
   6   1   1      147.34      161.28      3.97 o 
   7   1   1      294.40      314.35      7.19 o 
  -7   2   1      127.93      125.62      7.73 o 
  -6   2   1        4.46        3.86      1.42 o 
  -5   2   1      187.08      194.62      3.64 o 
  -4   2   1        4.66        4.10      1.81 o 
  -3   2   1       21.44       29.35      1.12 o 
  -2   2   1     2171.62     2164.13     25.10 o 
  -1   2   1      597.99      574.56      4.89 o 
   1   2   1        6.41        3.18      0.62 o 
   2   2   1       16.19       15.95      0.63 o 
   3   2   1      210.15      220.90      3.77 o 
   4   2   1      334.50      357.00      6.35 o 
   5   2   1      387.26      406.09     10.02 o 
   6   2   1        0.70        0.03      1.03 o 
   7   2   1       22.73       20.29      2.26 o 
   8   2   1       41.69       36.82      3.68 o 
  -6   3   1       15.21       12.88      4.17 o 
  -5   3   1      299.14      307.19      6.06 o 
  -4   3   1       60.12       54.93      1.75 o 
  -3   3   1       65.83       60.34      1.77 o 
  -2   3   1      655.31      588.46      6.27 o 
  -1   3   1     1364.34     1369.03     23.93 o 
   0   3   1        3.28        3.15      0.87 o 
   1   3   1       31.45       22.84      0.68 o 
   2   3   1      196.00      206.87      3.58 o 
   3   3   1      187.76      188.96      3.52 o 
   4   3   1       53.71       53.77      1.89 o 
   5   3   1      256.20      269.02      7.22 o 
   6   3   1        4.21        2.52      1.15 o 
   7   3   1       43.23       42.42      2.00 o 
   8   3   1      161.57      165.46      6.92 o 
  -6   4   1       20.73       13.71      8.10 o 
  -5   4   1       23.65       21.75      1.68 o 
  -4   4   1       46.81       50.36      2.34 o 
  -3   4   1      190.09      200.76      4.64 o 
  -2   4   1        0.15        1.34      1.10 o 
  -1   4   1      231.35      225.52      3.41 o 
   0   4   1      156.37      156.73      2.97 o 
   1   4   1      926.07      941.98     17.67 o 
   2   4   1      909.68      858.14     11.58 o 
   3   4   1        9.51       15.44      1.07 o 
   4   4   1     1436.45     1384.88     18.25 o 
   5   4   1       51.16       48.22      1.86 o 
   6   4   1        8.90        6.73      2.09 o 
   7   4   1        6.78        4.07      3.29 o 
  -6   5   1      218.93      208.18     15.14 o 
  -5   5   1        3.67        2.45      1.34 o 
  -4   5   1      218.47      223.50      5.91 o 
  -3   5   1       36.59       37.20      1.90 o 
  -2   5   1       15.85       14.25      1.67 o 
  -1   5   1      277.27      286.38      4.95 o 
   0   5   1      205.93      193.98      2.98 o 
   1   5   1      346.61      380.04      9.92 o 
   2   5   1     1008.65     1029.88     11.62 o 
   3   5   1        8.17        9.24      2.46 o 
   4   5   1        1.03        1.16      1.04 o 
   5   5   1     1277.57     1227.38     16.50 o 
   6   5   1        7.32        8.75      2.40 o 
   7   5   1        7.55        6.74      3.29 o 
  -5   6   1        4.88        2.89      2.47 o 
  -4   6   1       11.79        8.63      3.24 o 
  -3   6   1      787.54      794.73     13.20 o 
  -2   6   1        5.51        4.47      1.74 o 
  -1   6   1      206.92      204.25      4.29 o 
   0   6   1        2.87        6.61      2.28 o 
   1   6   1     1062.58      984.61     18.76 o 
   2   6   1        1.82       -0.37      0.96 o 
   3   6   1        0.16        0.84      0.64 o 
   4   6   1        2.29        4.21      1.30 o 
   5   6   1      152.88      155.11      3.53 o 
   6   6   1       89.01       82.99      3.33 o 
   7   6   1      219.24      224.47      7.34 o 
  -4   7   1      297.48      309.67      9.44 o 
  -3   7   1        2.36        2.18      1.27 o 
  -2   7   1      174.50      183.62      5.27 o 
  -1   7   1        0.09        0.69      1.08 o 
   0   7   1        4.82        5.40      1.85 o 
   1   7   1      288.03      275.05      4.82 o 
   2   7   1        5.31        5.71      1.39 o 
   3   7   1       36.69       33.85      1.99 o 
   4   7   1       65.31       65.28      2.84 o 
   5   7   1      327.38      321.85      6.91 o 
   6   7   1       50.53       50.98      3.56 o 
   7   7   1       10.31        6.80      2.40 o 
  -4   8   1      122.44      122.46      5.91 o 
  -3   8   1        4.89        4.56      3.17 o 
  -2   8   1        0.55        0.77      1.10 o 
  -1   8   1       10.35        9.83      2.92 o 
   0   8   1       40.37       42.11      2.21 o 
   1   8   1       29.03       27.94      1.85 o 
   2   8   1       22.12       19.26      4.71 o 
   3   8   1      542.72      560.81     13.37 o 
   4   8   1      160.64      157.98      4.80 o 
   5   8   1        5.91        7.58      2.24 o 
   6   8   1       65.15       55.11      2.60 o 
   7   8   1        0.01        0.38      1.31 o 
  -3   9   1       28.82       30.91      6.23 o 
  -2   9   1      276.57      275.49      9.27 o 
  -1   9   1      361.54      375.41      8.95 o 
   0   9   1        2.97        1.84      1.11 o 
   1   9   1       39.96       39.03      2.40 o 
   2   9   1       40.44       35.36      2.67 o 
   3   9   1      315.16      297.71      8.90 o 
   4   9   1        2.11        0.66      1.81 o 
   5   9   1      199.43      209.54      5.92 o 
   6   9   1       92.07       93.09      3.67 o 
  -2  10   1       29.22       26.13      3.34 o 
  -1  10   1        4.92        3.20      2.06 o 
   0  10   1      443.26      435.86      9.86 o 
   1  10   1      279.56      273.48      5.06 o 
   2  10   1        4.08        2.43      1.21 o 
   3  10   1        8.32        5.02      2.17 o 
   4  10   1        0.63        1.98      1.40 o 
   5  10   1       58.80       59.22      3.09 o 
   0  11   1      156.66      159.07      5.83 o 
   1  11   1        0.40        0.52      2.22 o 
   2  11   1      221.58      227.96      8.39 o 
   3  11   1       79.91       83.13      3.43 o 
   4  11   1        2.73        2.49      1.48 o 
  -3 -11   2       53.03       44.13      3.22 o 
  -2 -11   2       11.48        5.78      3.24 o 
  -1 -11   2      116.48      116.29      5.51 o 
   0 -11   2      200.84      209.60      8.61 o 
  -5 -10   2       22.75       16.99      7.32 o 
  -4 -10   2      234.19      243.24      9.90 o 
  -3 -10   2       75.79       78.50      2.65 o 
  -2 -10   2       92.13       87.96      2.93 o 
  -1 -10   2      186.49      188.08      5.12 o 
   0 -10   2        8.32        7.72      3.08 o 
   1 -10   2      102.21       96.72      4.89 o 
   2 -10   2       13.41       11.29      3.96 o 
  -6  -9   2       77.47       79.42      5.97 o 
  -5  -9   2      188.85      191.93      9.37 o 
  -4  -9   2        0.09        0.91      0.83 o 
  -3  -9   2       43.26       41.80      2.33 o 
  -2  -9   2      352.47      355.90     10.45 o 
  -1  -9   2      360.33      368.42     11.12 o 
   0  -9   2       95.91       93.24      3.05 o 
   1  -9   2        1.23        0.70      1.16 o 
   2  -9   2        0.28        0.22      1.27 o 
   3  -9   2       32.99       30.17      3.69 o 
  -6  -8   2       48.42       47.31      2.51 o 
  -5  -8   2       38.39       40.23      2.66 o 
  -4  -8   2        0.37        1.54      1.46 o 
  -3  -8   2       16.57       11.86      3.42 o 
  -2  -8   2      162.64      156.76      5.29 o 
  -1  -8   2        6.04        4.70      1.77 o 
   0  -8   2      552.62      569.29      6.45 o 
   1  -8   2      196.44      196.15      4.84 o 
   2  -8   2       44.48       45.42      2.06 o 
   3  -8   2       17.28       13.41      4.41 o 
   4  -8   2       15.54       11.40      7.09 o 
  -7  -7   2       13.60       10.76      4.25 o 
  -6  -7   2      151.52      165.07      4.71 o 
  -5  -7   2       15.29       15.26      2.72 o 
  -4  -7   2      350.28      345.58      6.48 o 
  -3  -7   2      178.66      164.17      3.54 o 
  -2  -7   2      123.20      116.92      2.58 o 
  -1  -7   2      160.47      160.39      2.96 o 
   0  -7   2      154.59      146.51      3.21 o 
   1  -7   2      122.84      121.97      3.66 o 
   2  -7   2      100.43      106.12      3.60 o 
   3  -7   2      235.21      231.79      5.22 o 
   4  -7   2       13.88        7.63      2.99 o 
  -7  -6   2       44.75       46.30      2.70 o 
  -6  -6   2      317.78      312.75     13.32 o 
  -5  -6   2       80.89       79.59      2.95 o 
  -4  -6   2      179.81      192.55      4.42 o 
  -3  -6   2      444.22      442.67      6.57 o 
  -2  -6   2       18.46       23.70      1.75 o 
  -1  -6   2      218.92      216.70      3.31 o 
   0  -6   2      269.67      273.40      6.36 o 
   1  -6   2        3.07        4.85      1.66 o 
   2  -6   2      263.24      270.71      6.70 o 
   3  -6   2      103.36      107.63      4.86 o 
   4  -6   2       62.23       66.99      3.07 o 
   5  -6   2        0.45        1.87      1.34 o 
  -7  -5   2       15.66       13.32      4.24 o 
  -6  -5   2      210.53      195.85      4.69 o 
  -5  -5   2        0.67        0.50      0.99 o 
  -4  -5   2      299.69      295.82      5.20 o 
  -3  -5   2       33.46       22.66      2.05 o 
  -2  -5   2       77.35       74.11      2.25 o 
  -1  -5   2      104.60       85.02      2.04 o 
   0  -5   2       63.38       64.15      1.84 o 
   1  -5   2      683.03      691.54     10.70 o 
   2  -5   2      792.28      786.93     20.98 o 
   3  -5   2        4.90        4.84      1.55 o 
   4  -5   2        0.03        0.42      0.96 o 
   5  -5   2       44.24       46.85      2.39 o 
   6  -5   2        0.17        1.67      2.22 o 
  -7  -4   2      136.50      138.82      4.78 o 
  -6  -4   2      435.30      414.24     11.68 o 
  -5  -4   2       73.86       60.60      2.63 o 
  -4  -4   2      397.55      427.23      5.31 o 
  -3  -4   2        9.20       10.50      1.23 o 
  -2  -4   2      487.62      578.90      5.11 o 
  -1  -4   2       43.89       39.21      1.05 o 
   0  -4   2       48.11       50.67      1.71 o 
   1  -4   2       37.37       35.03      1.41 o 
   2  -4   2       71.48       70.01      2.45 o 
   3  -4   2      592.74      610.04     13.51 o 
   4  -4   2       73.57       72.83      2.35 o 
   5  -4   2      269.52      276.53      6.19 o 
   6  -4   2       46.57       35.18      5.17 o 
  -7  -3   2        8.96        8.63      3.29 o 
  -6  -3   2        6.21        4.94      1.88 o 
  -5  -3   2      611.90      583.72     15.62 o 
  -4  -3   2        0.25        0.25      0.56 o 
  -3  -3   2       83.59       90.46      2.19 o 
  -2  -3   2      145.50      137.88      2.21 o 
  -1  -3   2     1465.71     1512.12     11.58 o 
   0  -3   2      398.55      395.49      6.24 o 
   1  -3   2       51.74       47.34      1.81 o 
   2  -3   2      355.47      354.88      4.39 o 
   3  -3   2       96.78       93.31      2.24 o 
   4  -3   2       51.63       47.30      1.70 o 
   5  -3   2       92.43       98.54      3.25 o 
   6  -3   2      145.04      153.94      5.54 o 
  -7  -2   2        2.52        0.96      1.11 o 
  -6  -2   2       58.95       49.87      2.01 o 
  -5  -2   2      138.97      151.26      6.99 o 
  -4  -2   2      139.02      133.68      3.96 o 
  -3  -2   2      421.35      483.40      6.45 o 
  -2  -2   2      694.22      686.30      5.11 o 
  -1  -2   2      806.83      811.26      7.74 o 
   0  -2   2      544.74      499.12      5.09 o 
   1  -2   2     1177.55     1065.36     12.83 o 
   2  -2   2       17.50       14.11      0.60 o 
   3  -2   2       31.62       34.62      1.84 o 
   4  -2   2      420.44      428.35      9.79 o 
   5  -2   2       95.91      100.31      2.98 o 
   6  -2   2      115.95      108.13      3.22 o 
   7  -2   2        0.70        0.78      1.38 o 
  -7  -1   2        0.69        2.35      1.94 o 
  -6  -1   2       40.71       35.19      1.74 o 
  -5  -1   2      611.77      625.44     14.89 o 
  -4  -1   2      240.18      276.34      5.94 o 
  -3  -1   2        1.79        1.23      1.85 o 
  -2  -1   2      607.98      564.33      3.84 o 
  -1  -1   2       26.06       33.66      0.89 o 
   0  -1   2        1.01        1.36      0.26 o 
   1  -1   2      555.01      560.53      4.96 o 
   2  -1   2      224.67      234.12      4.44 o 
   3  -1   2       79.53       72.37      1.16 o 
   4  -1   2      516.88      532.73      6.12 o 
   5  -1   2       44.11       48.44      1.82 o 
   6  -1   2       55.56       54.13      2.15 o 
   7  -1   2      177.54      172.96      6.66 o 
  -7   0   2       46.59       46.71      3.50 o 
  -6   0   2        3.87        3.77      1.44 o 
  -5   0   2      165.53      170.12      3.98 o 
  -4   0   2      270.98      277.98      5.60 o 
  -3   0   2     2265.05     2282.06     16.12 o 
  -2   0   2        2.69        5.69      0.97 o 
  -1   0   2      231.79      201.55      1.32 o 
   0   0   2       13.86       17.29      0.22 o 
   1   0   2     1473.93     1410.50     13.00 o 
   2   0   2      155.69      144.72      1.56 o 
   3   0   2     1347.61     1338.80     12.16 o 
   4   0   2        1.87        1.46      0.81 o 
   5   0   2       78.48       82.10      2.19 o 
   6   0   2      281.42      262.48      8.27 o 
   7   0   2       58.70       60.58      2.97 o 
  -7   1   2        2.55        2.63      1.99 o 
  -6   1   2       58.08       62.81      2.39 o 
  -5   1   2       14.81       11.95      3.23 o 
  -4   1   2      161.16      193.92      3.15 o 
  -3   1   2        0.06        0.64      0.41 o 
  -2   1   2       45.68       51.80      0.78 o 
  -1   1   2     1402.48     1362.20     15.39 o 
   0   1   2        1.31        1.78      0.31 o 
   1   1   2      193.86      169.16      0.92 o 
   2   1   2        0.82        0.09      0.31 o 
   3   1   2     1566.86     1615.59     18.73 o 
   4   1   2      683.30      704.43     16.33 o 
   5   1   2      276.27      274.87      7.04 o 
   6   1   2       31.09       28.73      2.26 o 
   7   1   2       60.43       56.07      6.04 o 
  -7   2   2       18.78       13.80      6.12 o 
  -6   2   2      206.13      195.03      6.37 o 
  -5   2   2       75.97       72.94      2.79 o 
  -4   2   2        8.54        8.75      0.98 o 
  -3   2   2        1.06        0.52      0.50 o 
  -2   2   2      118.59      135.25      2.33 o 
  -1   2   2     2402.14     2343.84     27.69 o 
   1   2   2       43.55       51.61      0.68 o 
   2   2   2       32.27       25.51      0.86 o 
   3   2   2      183.89      191.55      3.46 o 
   4   2   2      653.66      696.41     10.96 o 
   5   2   2      206.10      202.13      7.44 o 
   6   2   2       38.67       32.36      1.90 o 
   7   2   2       47.21       45.10      3.04 o 
   8   2   2       10.24        6.38      3.48 o 
  -6   3   2       70.40       71.36      3.41 o 
  -5   3   2        4.23        3.29      1.61 o 
  -4   3   2      516.90      515.07     13.06 o 
  -3   3   2      127.39      134.48      2.41 o 
  -2   3   2      818.62      806.68     21.65 o 
  -1   3   2      117.57      120.93      1.98 o 
   0   3   2       78.87       66.03      1.36 o 
   1   3   2      105.03       98.73      6.19 o 
   2   3   2      346.49      379.95      6.40 o 
   3   3   2        2.35        1.50      0.85 o 
   4   3   2       20.47       14.68      1.05 o 
   5   3   2       40.18       36.28      1.96 o 
   6   3   2      111.27      110.01      2.75 o 
   7   3   2      126.77      136.56      4.18 o 
   8   3   2        0.97        0.68      1.32 o 
  -6   4   2      129.08      132.83      6.12 o 
  -5   4   2       52.97       51.63      2.11 o 
  -4   4   2      297.60      317.29      9.85 o 
  -3   4   2       33.89       36.92      1.81 o 
  -2   4   2      517.08      538.67      8.29 o 
  -1   4   2      289.44      325.99      4.37 o 
   0   4   2       36.53       38.54      1.28 o 
   1   4   2      368.69      380.41     17.88 o 
   2   4   2      793.40      819.30     11.50 o 
   3   4   2      519.39      547.68     11.33 o 
   4   4   2      488.60      478.91      7.74 o 
   5   4   2        0.36        0.86      0.83 o 
   6   4   2      101.65      102.08      2.75 o 
   7   4   2       45.99       49.35      2.28 o 
  -6   5   2        6.47        4.63      4.00 o 
  -5   5   2      319.82      325.54     14.41 o 
  -4   5   2      126.75      121.13      3.71 o 
  -3   5   2      505.53      509.79      8.09 o 
  -2   5   2       20.91       12.37      1.10 o 
  -1   5   2       64.70       64.52      2.11 o 
   0   5   2      558.87      587.82      7.33 o 
   1   5   2        6.78        5.97      3.07 o 
   2   5   2       19.37       10.49      1.46 o 
   3   5   2      174.58      193.68      5.93 o 
   4   5   2       36.49       29.48      2.76 o 
   5   5   2      532.81      515.44      8.39 o 
   6   5   2       38.58       45.68      2.16 o 
   7   5   2       13.71       12.43      3.73 o 
  -5   6   2        0.15        1.58      1.20 o 
  -4   6   2       22.79       21.35      2.58 o 
  -3   6   2       78.15       77.38      3.01 o 
  -2   6   2      127.16      120.99      2.89 o 
  -1   6   2       48.27       44.25      2.79 o 
   0   6   2      264.51      276.90      4.86 o 
   1   6   2        7.40       18.37      2.11 o 
   2   6   2        9.57        9.22      2.53 o 
   3   6   2       18.16       18.48      2.30 o 
   4   6   2       31.07       31.83      3.25 o 
   5   6   2      117.68      117.11      4.41 o 
   6   6   2       11.66       12.56      3.68 o 
   7   6   2        4.07        3.00      1.80 o 
  -4   7   2      203.63      199.38      8.28 o 
  -3   7   2        1.26        0.29      0.67 o 
  -2   7   2       38.42       42.69      5.48 o 
  -1   7   2      103.78      111.46      2.91 o 
   0   7   2      124.04      123.18      4.46 o 
   1   7   2       89.24       88.05      2.98 o 
   2   7   2      211.97      216.02      4.49 o 
   3   7   2        8.57        6.23      2.02 o 
   4   7   2       35.57       32.12      1.71 o 
   5   7   2      162.49      150.97      4.89 o 
   6   7   2      147.28      152.58      4.07 o 
   7   7   2      122.28      124.31      4.43 o 
  -4   8   2       10.76        6.96      4.45 o 
  -3   8   2      232.09      245.32      9.97 o 
  -2   8   2      251.70      261.62      6.45 o 
  -1   8   2       22.54       22.54      1.66 o 
   0   8   2       56.43       62.83      2.43 o 
   1   8   2       18.31       18.20      3.88 o 
   2   8   2      141.29      142.94      4.57 o 
   3   8   2       17.27       16.03      4.42 o 
   4   8   2       88.89       91.73      3.22 o 
   5   8   2      184.45      183.36      4.97 o 
   6   8   2       19.39       15.31      5.55 o 
   7   8   2       13.46       11.73      4.76 o 
  -3   9   2      103.07      101.46      5.16 o 
  -2   9   2       11.22       10.69      3.66 o 
  -1   9   2      160.46      166.70      5.07 o 
   0   9   2       26.55       24.93      2.34 o 
   1   9   2       87.26       84.91      3.18 o 
   2   9   2      201.47      207.30      7.19 o 
   3   9   2        4.29        3.31      1.84 o 
   4   9   2       60.68       68.32      2.66 o 
   5   9   2      414.08      401.70     20.26 o 
   6   9   2       22.16       21.91      3.19 o 
  -2  10   2      159.28      168.02      6.26 o 
  -1  10   2       86.02       93.11      3.87 o 
   0  10   2       47.12       44.09      2.93 o 
   1  10   2      118.17      119.36      6.64 o 
   2  10   2       53.09       55.48      3.43 o 
   3  10   2      211.74      222.12      4.38 o 
   4  10   2       33.35       35.80      3.41 o 
   5  10   2        1.92        1.14      1.13 o 
   0  11   2        1.02        1.64      1.37 o 
   1  11   2       64.66       64.61      2.77 o 
   2  11   2       41.09       38.63      5.57 o 
   3  11   2       11.67        8.48      4.23 o 
   4  11   2       28.70       31.92      5.55 o 
  -3 -11   3        0.19        0.09      1.79 o 
  -2 -11   3       49.42       53.12      3.58 o 
  -1 -11   3        0.86        1.68      1.71 o 
  -5 -10   3       28.71       32.34      2.76 o 
  -4 -10   3       27.95       28.31      9.82 o 
  -3 -10   3        1.74        3.40      1.67 o 
  -2 -10   3       10.52        7.19      3.30 o 
  -1 -10   3        7.47        6.22      2.73 o 
   0 -10   3       45.46       50.96      3.45 o 
   1 -10   3       41.99       33.51      2.79 o 
  -6  -9   3       22.55       19.77      7.85 o 
  -5  -9   3       88.20       80.20      4.41 o 
  -4  -9   3        3.31        0.72      1.78 o 
  -3  -9   3      101.98       97.78      2.89 o 
  -2  -9   3      279.25      285.50      6.60 o 
  -1  -9   3      246.76      258.32      6.02 o 
   0  -9   3      330.59      327.75      7.07 o 
   1  -9   3       18.15       12.08      4.51 o 
   2  -9   3       50.63       49.63      2.78 o 
   3  -9   3        0.10        0.93      1.37 o 
  -6  -8   3      113.31      119.55     10.96 o 
  -5  -8   3       20.81       18.97      1.89 o 
  -4  -8   3      616.13      594.21     17.61 o 
  -3  -8   3     1229.71     1178.29     13.75 o 
  -2  -8   3       30.41       25.99      1.99 o 
  -1  -8   3      186.25      185.56      6.34 o 
   0  -8   3      673.72      701.84      7.83 o 
   1  -8   3      152.40      144.83      5.10 o 
   2  -8   3       53.04       57.09      2.23 o 
   3  -8   3       26.63       22.85      2.61 o 
   4  -8   3       31.76       36.06      3.33 o 
  -7  -7   3        0.02       -0.16      1.05 o 
  -6  -7   3       47.93       55.58      3.20 o 
  -5  -7   3        0.21        0.20      0.77 o 
  -4  -7   3       92.46       93.56      3.24 o 
  -3  -7   3       31.59       18.83      1.71 o 
  -2  -7   3     1584.46     1502.42     35.00 o 
  -1  -7   3       64.77       61.46      1.87 o 
   0  -7   3      136.30      135.68      2.76 o 
   1  -7   3      625.64      662.68     12.34 o 
   2  -7   3       59.09       60.74      2.44 o 
   3  -7   3       26.92       24.87      1.77 o 
   4  -7   3      429.85      427.43      7.75 o 
  -7  -6   3       70.56       66.34      2.70 o 
  -6  -6   3      197.99      206.59      5.51 o 
  -5  -6   3        1.62        2.53      1.00 o 
  -4  -6   3      195.27      197.38      4.13 o 
  -3  -6   3       23.06       21.19      1.54 o 
  -2  -6   3      206.05      205.62      3.34 o 
  -1  -6   3       79.08       82.94      2.24 o 
   0  -6   3        0.80        0.22      1.06 o 
   1  -6   3      651.56      646.16     10.92 o 
   2  -6   3       10.88        7.69      2.31 o 
   3  -6   3       66.52       64.41      2.27 o 
   4  -6   3       11.70       10.61      3.21 o 
   5  -6   3      191.12      179.43      6.56 o 
  -7  -5   3       16.78       11.53      4.81 o 
  -6  -5   3       64.93       64.09      2.35 o 
  -5  -5   3      106.77      102.02      3.67 o 
  -4  -5   3      172.61      167.75      3.91 o 
  -3  -5   3       57.42       44.93      1.47 o 
  -2  -5   3       92.53      100.49      2.82 o 
  -1  -5   3      122.74      111.90      2.12 o 
   0  -5   3      701.37      671.73     27.26 o 
   1  -5   3      436.73      430.73      8.11 o 
   2  -5   3       24.52       20.97      1.96 o 
   3  -5   3        6.76        5.88      1.82 o 
   4  -5   3        3.27        4.81      1.71 o 
   5  -5   3        2.66        1.28      1.44 o 
   6  -5   3       14.17       16.82      4.34 o 
  -7  -4   3       47.41       45.30      2.34 o 
  -6  -4   3      146.87      150.07      5.39 o 
  -5  -4   3      216.21      200.05      5.17 o 
  -4  -4   3      261.54      274.18      4.68 o 
  -3  -4   3     1313.73     1362.96     35.94 o 
  -2  -4   3     1250.97     1390.95     14.83 o 
  -1  -4   3      675.63      658.51      8.35 o 
   0  -4   3       21.96       28.26      1.27 o 
   1  -4   3     1626.68     1713.75     41.10 o 
   2  -4   3        4.11        8.71      2.56 o 
   3  -4   3      234.93      237.34      3.98 o 
   4  -4   3      138.09      144.06      3.41 o 
   5  -4   3      107.02      107.80      3.11 o 
   6  -4   3       77.14       69.13      4.47 o 
  -7  -3   3        5.42        2.26      1.53 o 
  -6  -3   3      902.51      884.03     24.33 o 
  -5  -3   3     1054.46     1046.82     20.05 o 
  -4  -3   3       14.76       17.82      1.48 o 
  -3  -3   3       88.08       75.70      1.60 o 
  -2  -3   3     1274.12     1445.56     14.03 o 
  -1  -3   3      911.76      978.98     10.84 o 
   0  -3   3       26.20       22.58      0.60 o 
   1  -3   3      619.38      674.24      5.48 o 
   2  -3   3     3610.07     3891.13     19.27 o 
   3  -3   3      228.41      235.35      3.92 o 
   4  -3   3        0.16        0.50      0.65 o 
   5  -3   3      104.49      109.37      3.22 o 
   6  -3   3       69.09       62.41      5.54 o 
  -7  -2   3        1.31        0.63      1.45 o 
  -6  -2   3        6.65        9.10      3.03 o 
  -5  -2   3      133.14      123.80      3.12 o 
  -4  -2   3      218.00      201.67      3.30 o 
  -3  -2   3       49.43       70.59      1.77 o 
  -2  -2   3      311.96      311.48      3.04 o 
  -1  -2   3     1943.43     1925.05     29.84 o 
   1  -2   3     2247.60     2198.50     27.46 o 
   2  -2   3        0.74        4.32      0.91 o 
   3  -2   3       69.64       80.94      3.12 o 
   4  -2   3       22.23       26.77      3.60 o 
   5  -2   3      223.12      218.83      4.17 o 
   6  -2   3        3.91        1.72      1.52 o 
   7  -2   3        1.59        2.25      1.59 o 
  -7  -1   3        0.86        0.74      1.06 o 
  -6  -1   3       16.67       18.66      1.85 o 
  -5  -1   3      127.14      117.58      3.53 o 
  -4  -1   3       18.98       15.82      1.26 o 
  -3  -1   3     1347.51     1424.82     23.27 o 
  -2  -1   3      281.94      285.80      3.18 o 
  -1  -1   3       40.04       51.10      0.55 o 
   0  -1   3      897.10      890.37     13.42 o 
   2  -1   3        0.04        0.15      0.16 o 
   3  -1   3       12.66       10.44      0.91 o 
   4  -1   3      184.65      182.35      3.75 o 
   5  -1   3        0.41       -0.06      0.99 o 
   6  -1   3        4.34        3.43      1.05 o 
   7  -1   3       38.32       34.36      5.73 o 
  -7   0   3        8.81        7.90      3.84 o 
  -6   0   3       15.44       15.05      1.60 o 
  -5   0   3       14.64       15.43      2.01 o 
  -4   0   3      490.69      493.69      5.59 o 
  -3   0   3      450.12      481.64      6.14 o 
  -2   0   3      126.30      140.09      1.39 o 
  -1   0   3        2.31        4.15      0.20 o 
   0   0   3      456.45      434.70      2.51 o 
   1   0   3      434.37      362.43      4.60 o 
   2   0   3     1149.65     1156.87     36.51 o 
   3   0   3       38.94       29.89      1.06 o 
   4   0   3      323.07      339.31      5.87 o 
   5   0   3       11.14       10.19      1.14 o 
   6   0   3      586.88      573.98     15.97 o 
   7   0   3       25.17       20.93      3.02 o 
  -7   1   3       21.40       26.20      5.69 o 
  -6   1   3       53.01       62.02      5.82 o 
  -5   1   3      254.33      254.76      6.75 o 
  -4   1   3        4.31        1.54      1.07 o 
  -3   1   3       36.42       39.83      0.86 o 
  -2   1   3      218.78      225.34      3.96 o 
   0   1   3     1168.43     1072.06      7.34 o 
   1   1   3      138.02      139.72      1.88 o 
   2   1   3     1022.77     1039.26      7.24 o 
   3   1   3     2863.08     3019.69      9.77 o 
   4   1   3      512.59      544.08      8.25 o 
   5   1   3       44.88       41.25      1.57 o 
   6   1   3      610.05      598.28     10.52 o 
   7   1   3      430.59      422.55     11.39 o 
  -7   2   3      311.74      350.83     12.88 o 
  -6   2   3        0.53        0.25      0.65 o 
  -5   2   3       33.07       35.26      1.91 o 
  -4   2   3       42.93       34.48      2.53 o 
  -3   2   3        2.54        5.22      0.49 o 
  -2   2   3      425.81      410.98      5.42 o 
  -1   2   3      416.31      389.99      6.10 o 
   1   2   3      170.27      174.75      1.46 o 
   2   2   3       61.09       54.30      0.97 o 
   3   2   3       20.61       13.31      0.94 o 
   4   2   3      102.32      141.17      3.52 o 
   5   2   3      100.52       96.21      2.85 o 
   6   2   3      549.13      553.29     16.94 o 
   7   2   3      176.93      146.31      4.87 o 
   8   2   3        4.18        2.66      3.42 o 
  -6   3   3        3.46        3.14      2.03 o 
  -5   3   3       72.47       72.16      2.79 o 
  -4   3   3      154.40      150.90      2.75 o 
  -3   3   3        7.75       10.39      1.88 o 
  -2   3   3     1196.02     1175.80     12.96 o 
  -1   3   3     1339.69     1420.34     10.09 o 
   0   3   3      283.88      255.22      5.07 o 
   1   3   3     1356.42     1298.11     14.17 o 
   2   3   3       23.11       31.51      1.54 o 
   3   3   3      462.80      460.96      5.16 o 
   4   3   3      202.06      214.25      4.82 o 
   5   3   3      227.39      215.35      5.85 o 
   6   3   3       21.47       26.27      1.82 o 
   7   3   3        1.03        0.52      1.10 o 
   8   3   3       49.41       56.22      3.79 o 
  -6   4   3      111.23      106.30      5.01 o 
  -5   4   3      162.26      164.09      5.59 o 
  -4   4   3      141.29      133.74      3.13 o 
  -3   4   3      238.18      252.53      4.43 o 
  -2   4   3      170.79      165.43      3.90 o 
  -1   4   3     1792.45     1823.91     25.67 o 
   0   4   3        7.51        6.31      1.48 o 
   1   4   3       43.36       47.92      1.70 o 
   2   4   3      943.71      932.06     14.54 o 
   3   4   3        1.43        1.11      0.71 o 
   4   4   3       11.44       11.40      3.91 o 
   5   4   3       93.49       88.19      2.87 o 
   6   4   3       14.51        9.80      3.18 o 
   7   4   3        0.61        0.28      1.32 o 
   8   4   3       98.22      102.21      7.02 o 
  -5   5   3       14.76       12.02      5.39 o 
  -4   5   3       45.39       42.12      2.02 o 
  -3   5   3        0.65        0.60      0.89 o 
  -2   5   3        7.89       11.77      2.28 o 
  -1   5   3       22.29       13.33      1.78 o 
   0   5   3        7.95        2.22      1.32 o 
   1   5   3      129.77      143.19      2.59 o 
   2   5   3      245.28      266.31      4.20 o 
   3   5   3      800.58      762.31     11.53 o 
   4   5   3      655.09      644.99      9.70 o 
   5   5   3      467.19      504.56     18.46 o 
   6   5   3       73.19       72.63      3.12 o 
   7   5   3      183.07      215.78      5.67 o 
  -5   6   3        6.14        5.41      2.77 o 
  -4   6   3      319.49      329.46     10.72 o 
  -3   6   3      299.69      298.21      6.26 o 
  -2   6   3        1.51        2.68      2.53 o 
  -1   6   3       48.40       43.34      1.75 o 
   0   6   3      204.85      240.08      3.81 o 
   1   6   3        0.63        1.33      3.88 o 
   2   6   3      242.15      245.66      3.79 o 
   3   6   3       70.16       62.83      2.12 o 
   4   6   3     3025.95     3144.90     71.89 o 
   5   6   3      582.20      598.47      7.44 o 
   6   6   3       89.05       97.46      3.91 o 
   7   6   3       20.15       15.94      5.30 o 
  -4   7   3        0.11        1.10      2.30 o 
  -3   7   3       65.90       62.21      2.32 o 
  -2   7   3      268.06      290.88      8.12 o 
  -1   7   3        6.09        9.12      2.46 o 
   0   7   3       39.80       41.63      2.18 o 
   1   7   3       69.67       66.97      2.33 o 
   2   7   3      356.51      378.53      6.57 o 
   3   7   3      141.46      145.96      4.97 o 
   4   7   3       41.42       44.97      2.19 o 
   5   7   3      741.93      748.93     13.60 o 
   6   7   3        2.62        3.80      1.97 o 
   7   7   3       40.00       36.46      3.50 o 
  -4   8   3        0.15        1.13      1.08 o 
  -3   8   3       32.38       22.81      9.60 o 
  -2   8   3       24.98       24.55      2.08 o 
  -1   8   3       30.52       25.80      1.82 o 
   0   8   3       11.73       11.58      3.56 o 
   1   8   3       72.66       65.10      2.30 o 
   2   8   3       35.96       36.36      2.13 o 
   3   8   3        1.52        1.14      1.72 o 
   4   8   3        1.52        0.83      0.97 o 
   5   8   3        0.38        1.87      1.32 o 
   6   8   3      148.71      159.93      5.59 o 
   7   8   3        9.76        5.96      1.84 o 
  -3   9   3        5.76        3.61      4.12 o 
  -2   9   3       88.76       81.79      4.14 o 
  -1   9   3       58.57       58.77      2.56 o 
   0   9   3        0.13        0.50      0.83 o 
   1   9   3       12.33       13.78      3.58 o 
   2   9   3        5.71        5.90      2.06 o 
   3   9   3       27.36       28.42      2.59 o 
   4   9   3      140.03      136.44      4.49 o 
   5   9   3        2.32        2.84      1.40 o 
   6   9   3       41.63       39.45      5.04 o 
  -2  10   3       44.66       36.79      4.00 o 
  -1  10   3       13.33       11.15      3.80 o 
   0  10   3       18.86       15.44      5.13 o 
   1  10   3      621.57      650.52      7.94 o 
   2  10   3       18.23       14.56      3.97 o 
   3  10   3      209.79      207.03      4.47 o 
   4  10   3       31.20       33.81      2.73 o 
   5  10   3        3.73        1.63      1.21 o 
   0  11   3      148.39      153.65      6.42 o 
   1  11   3        1.21        2.06      1.41 o 
   2  11   3      678.36      692.67     17.41 o 
   3  11   3      114.95      107.95      4.23 o 
   4  11   3       61.41       53.17      2.88 o 
  -3 -11   4       42.73       48.45      3.57 o 
  -2 -11   4        1.35        1.74      1.54 o 
  -1 -11   4       54.85       55.95      3.40 o 
  -5 -10   4       35.58       36.54      6.45 o 
  -4 -10   4        5.79        6.70      2.59 o 
  -3 -10   4        0.07       -0.29      1.80 o 
  -2 -10   4       15.46       11.73      5.19 o 
  -1 -10   4       21.44       18.25      8.28 o 
   0 -10   4        2.48        4.17      2.42 o 
   1 -10   4        0.04        0.52      1.37 o 
  -5  -9   4       43.92       39.16      6.59 o 
  -4  -9   4        4.98        5.36      3.68 o 
  -3  -9   4        2.08        2.76      1.38 o 
  -2  -9   4       41.69       40.23      3.72 o 
  -1  -9   4       33.34       38.64      2.17 o 
   0  -9   4       33.16       29.88      1.73 o 
   1  -9   4      224.27      240.69      4.21 o 
   2  -9   4       11.56       10.75      3.14 o 
   3  -9   4      123.92      126.50      6.38 o 
  -6  -8   4        0.78        1.15      1.54 o 
  -5  -8   4       22.30       26.94      3.17 o 
  -4  -8   4       13.48       11.18      1.52 o 
  -3  -8   4       19.45       18.58      3.00 o 
  -2  -8   4      257.21      264.44      4.28 o 
  -1  -8   4      140.32      134.51      4.03 o 
   0  -8   4      223.38      222.42      6.18 o 
   1  -8   4      126.05      121.18      3.70 o 
   2  -8   4       34.55       35.04      2.81 o 
   3  -8   4       34.89       31.22      1.82 o 
  -7  -7   4      278.99      278.31     10.42 o 
  -6  -7   4       52.17       50.40      2.51 o 
  -5  -7   4        2.09        2.48      0.94 o 
  -4  -7   4       64.88       59.54      2.18 o 
  -3  -7   4       12.49       18.82      2.11 o 
  -2  -7   4      411.64      416.26      7.31 o 
  -1  -7   4       22.00       17.55      1.39 o 
   0  -7   4      451.29      468.44      8.62 o 
   1  -7   4      525.50      562.35     10.80 o 
   2  -7   4       38.88       38.31      1.90 o 
   3  -7   4      170.07      181.12      5.51 o 
   4  -7   4       55.31       55.59      3.10 o 
  -7  -6   4       52.32       57.45      3.21 o 
  -6  -6   4       96.56      102.54      2.98 o 
  -5  -6   4       17.89       17.44      1.53 o 
  -4  -6   4       45.01       42.74      2.29 o 
  -3  -6   4      705.11      677.07     16.31 o 
  -2  -6   4       84.89       91.69      2.71 o 
  -1  -6   4        2.76        6.04      1.54 o 
   0  -6   4      755.78      745.07     10.82 o 
   1  -6   4        1.67        1.71      1.11 o 
   2  -6   4      113.68      116.56      2.71 o 
   3  -6   4        1.23        1.02      1.06 o 
   4  -6   4      147.81      145.04      3.90 o 
   5  -6   4      179.32      186.35      6.55 o 
  -7  -5   4       20.67       18.84      3.04 o 
  -6  -5   4        6.19        6.93      1.74 o 
  -5  -5   4      215.15      204.33      4.12 o 
  -4  -5   4       57.47       55.50      1.86 o 
  -3  -5   4        1.56        0.15      0.79 o 
  -2  -5   4      654.97      657.74     14.00 o 
  -1  -5   4       36.65       33.60      1.11 o 
   0  -5   4     1327.97     1296.40     18.59 o 
   1  -5   4      402.85      449.33      7.20 o 
   2  -5   4      376.97      388.89      6.07 o 
   3  -5   4        3.50        3.82      1.42 o 
   4  -5   4       93.09       93.83      3.36 o 
   5  -5   4        0.13        0.84      1.50 o 
   6  -5   4        0.05        0.54      1.34 o 
  -7  -4   4       86.70       87.26      3.66 o 
  -6  -4   4      334.39      336.76      7.07 o 
  -5  -4   4        9.07       12.51      3.17 o 
  -4  -4   4       75.96       67.82      2.06 o 
  -3  -4   4        6.61       10.98      1.43 o 
  -2  -4   4        0.08        0.46      0.36 o 
  -1  -4   4      755.81      755.85      7.33 o 
   0  -4   4      352.72      393.57      7.51 o 
   1  -4   4      848.11      836.33     10.74 o 
   2  -4   4        1.84        2.43      1.00 o 
   3  -4   4        4.40        4.59      1.42 o 
   4  -4   4       37.30       33.46      1.82 o 
   5  -4   4       67.42       60.84      3.60 o 
   6  -4   4       14.79       18.70      2.45 o 
  -7  -3   4        5.31        4.97      2.51 o 
  -6  -3   4        2.01        2.20      1.67 o 
  -5  -3   4      469.16      475.17     10.29 o 
  -4  -3   4      192.15      188.20      4.39 o 
  -3  -3   4      264.47      301.98      3.73 o 
  -2  -3   4      288.72      328.15      4.16 o 
  -1  -3   4      290.37      275.70      2.52 o 
   0  -3   4     1984.39     2074.86     79.82 o 
   1  -3   4     1501.76     1598.74     15.70 o 
   2  -3   4      122.50      145.19      2.71 o 
   3  -3   4       53.30       51.65      1.53 o 
   4  -3   4      114.24      114.11      2.76 o 
   5  -3   4      946.34      967.51     31.43 o 
   6  -3   4       28.23       30.77      4.03 o 
  -7  -2   4       30.72       39.31      2.83 o 
  -6  -2   4       66.51       69.34      2.74 o 
  -5  -2   4        2.80        1.14      1.06 o 
  -4  -2   4       98.01       89.55      2.25 o 
  -3  -2   4     1130.14     1132.70     16.73 o 
  -2  -2   4     1072.84     1081.85      9.53 o 
  -1  -2   4       40.93       32.86      0.70 o 
   0  -2   4        1.69        0.59      0.25 o 
   1  -2   4      427.42      437.65      4.10 o 
   2  -2   4      855.49      877.59     10.57 o 
   3  -2   4        3.94        3.24      0.83 o 
   4  -2   4      198.97      201.39      3.79 o 
   5  -2   4        2.88        2.43      1.19 o 
   6  -2   4      790.10      835.15     11.78 o 
   7  -2   4       61.02       63.80      3.64 o 
  -7  -1   4       17.87       18.31      7.58 o 
  -6  -1   4       67.97       70.23      2.59 o 
  -5  -1   4       49.79       49.33      2.23 o 
  -4  -1   4      128.74      133.00      2.67 o 
  -3  -1   4      212.84      207.29      3.01 o 
  -2  -1   4       10.97       22.88      0.72 o 
  -1  -1   4      390.52      416.30      3.97 o 
   0  -1   4        4.86        1.86      0.19 o 
   1  -1   4      202.92      202.88      2.99 o 
   2  -1   4        1.75        2.43      0.29 o 
   3  -1   4       68.11       72.22      1.17 o 
   4  -1   4       27.37       25.73      1.15 o 
   5  -1   4      320.78      319.73      7.02 o 
   6  -1   4       14.21       11.13      4.75 o 
   7  -1   4        0.13        0.76      1.80 o 
  -7   0   4       25.36       22.47      4.13 o 
  -6   0   4       22.51       26.77      3.38 o 
  -5   0   4        0.03        0.43      0.82 o 
  -4   0   4       81.51       99.21      2.31 o 
  -3   0   4        3.36        6.20      0.54 o 
  -2   0   4      632.88      626.26      9.75 o 
  -1   0   4      460.46      397.59      2.68 o 
   0   0   4     1881.18     1759.28     23.13 o 
   1   0   4      387.09      378.71      2.41 o 
   2   0   4        0.26        0.77      0.60 o 
   3   0   4      413.96      419.53      3.61 o 
   4   0   4      180.25      184.64      2.53 o 
   5   0   4      263.16      251.56      5.05 o 
   6   0   4      177.41      175.21      8.98 o 
   7   0   4        0.15        0.75      1.14 o 
  -7   1   4        1.70        1.43      1.43 o 
  -6   1   4        5.44        4.41      1.43 o 
  -5   1   4      863.34      872.81     16.09 o 
  -4   1   4       10.40       10.96      2.08 o 
  -3   1   4      124.71      136.23      1.50 o 
  -2   1   4       14.63       10.50      0.39 o 
  -1   1   4     2264.61     2135.97     21.51 o 
   0   1   4        4.45        8.69      0.28 o 
   1   1   4      702.96      643.63      6.02 o 
   2   1   4       11.38       12.55      0.47 o 
   3   1   4        2.58        0.69      0.41 o 
   4   1   4      144.14      161.62      3.81 o 
   5   1   4        3.04        5.06      1.55 o 
   6   1   4       52.52       43.73      1.87 o 
   7   1   4        4.01        3.93      2.58 o 
  -7   2   4        7.53        6.05      3.05 o 
  -6   2   4       86.28       86.17      3.98 o 
  -5   2   4      141.46      148.78      3.51 o 
  -4   2   4     1371.22     1374.53     31.58 o 
  -3   2   4      309.64      300.49      4.25 o 
  -2   2   4      547.64      586.88     11.61 o 
  -1   2   4      291.44      305.66      3.91 o 
   0   2   4     1129.63     1120.32      9.36 o 
   1   2   4        1.07        0.72      0.46 o 
   2   2   4     2021.77     2129.51     16.70 o 
   3   2   4      566.02      619.35      7.06 o 
   4   2   4       68.17       64.31      2.13 o 
   5   2   4      429.95      444.48     11.50 o 
   6   2   4      525.62      531.22      9.88 o 
   7   2   4       12.31        8.50      3.52 o 
  -6   3   4       54.27       59.64      3.65 o 
  -5   3   4      463.02      452.82     16.83 o 
  -4   3   4       13.72       11.71      2.80 o 
  -3   3   4      161.57      169.66      2.28 o 
  -2   3   4      109.08       99.31      1.21 o 
  -1   3   4     4280.20     4340.62     32.28 o 
   0   3   4       25.33       29.86      1.33 o 
   1   3   4       35.28       42.79      1.78 o 
   2   3   4      518.01      534.74      4.82 o 
   3   3   4      294.47      305.48      6.26 o 
   4   3   4     1500.81     1441.21     39.36 o 
   5   3   4        6.21        6.08      1.64 o 
   6   3   4       16.54       15.81      4.89 o 
   7   3   4      110.67      113.47      5.41 o 
   8   3   4       23.75       13.91      9.53 o 
  -6   4   4        0.04       -1.10      2.38 o 
  -5   4   4       19.30       15.73      6.55 o 
  -4   4   4      118.25      109.73      3.79 o 
  -3   4   4      446.05      445.35     10.99 o 
  -2   4   4     1513.20     1598.14     44.14 o 
  -1   4   4      227.40      241.59      3.78 o 
   0   4   4      466.31      475.99      4.65 o 
   1   4   4      339.86      329.47      5.72 o 
   2   4   4        0.75        1.46      1.05 o 
   3   4   4      310.28      349.72     11.69 o 
   4   4   4      263.97      271.06      4.33 o 
   5   4   4       95.11       82.08      2.81 o 
   6   4   4       42.53       42.50      3.14 o 
   7   4   4      117.52      123.90     11.84 o 
   8   4   4       34.83       16.08     13.70 o 
  -5   5   4        1.17        1.99      2.16 o 
  -4   5   4      300.84      307.95     14.77 o 
  -3   5   4       25.85       26.55      1.41 o 
  -2   5   4      842.92      835.11     24.09 o 
  -1   5   4      167.15      187.91      5.81 o 
   0   5   4      159.40      166.98      3.02 o 
   1   5   4      838.86      806.65     11.46 o 
   2   5   4      601.35      571.59      8.00 o 
   3   5   4      720.48      672.76     10.32 o 
   4   5   4        0.16        0.10      0.99 o 
   5   5   4       16.18       15.26      4.64 o 
   6   5   4       49.75       51.47      2.26 o 
   7   5   4        1.72        1.61      1.18 o 
  -5   6   4        2.54        2.64      1.74 o 
  -4   6   4       18.04       15.98      5.49 o 
  -3   6   4      574.32      562.33     13.67 o 
  -2   6   4       18.70       15.14      1.79 o 
  -1   6   4        7.24       11.67      1.28 o 
   0   6   4      172.46      181.16      3.29 o 
   1   6   4      888.76      915.88     23.83 o 
   2   6   4       89.87       98.94      3.15 o 
   3   6   4        0.68        2.84      1.19 o 
   4   6   4      908.99      852.91     21.85 o 
   5   6   4       73.05       69.79      2.88 o 
   6   6   4       96.09      109.86      5.70 o 
   7   6   4       35.61       32.46      2.03 o 
  -4   7   4       14.31       12.11      5.70 o 
  -3   7   4        1.22        1.17      0.99 o 
  -2   7   4        2.02        1.45      1.33 o 
  -1   7   4       24.63       20.26      1.57 o 
   0   7   4      912.76      921.44     22.40 o 
   1   7   4       13.89       17.99      1.71 o 
   2   7   4       75.95       81.80      3.93 o 
   3   7   4      182.43      187.89      4.83 o 
   4   7   4        8.27       11.82      3.58 o 
   5   7   4        4.19        2.38      2.23 o 
   6   7   4       31.26       29.88      2.97 o 
   7   7   4       40.90       42.68      3.52 o 
  -4   8   4        7.06        5.60      3.59 o 
  -3   8   4       51.53       58.58      3.60 o 
  -2   8   4        0.05        0.60      0.94 o 
  -1   8   4      172.24      174.52      5.94 o 
   0   8   4      213.52      214.39      7.41 o 
   1   8   4      137.72      136.76      4.58 o 
   2   8   4      102.34       99.22      3.19 o 
   3   8   4        0.06        0.56      0.75 o 
   4   8   4       46.80       50.60      2.60 o 
   5   8   4       53.85       56.61      2.46 o 
   6   8   4       35.88       31.00      3.07 o 
   7   8   4      170.26      164.84      6.17 o 
  -3   9   4        5.57        4.08      2.33 o 
  -2   9   4       56.89       59.35      2.90 o 
  -1   9   4        5.77        4.38      1.29 o 
   0   9   4        1.39        2.17      1.38 o 
   1   9   4       68.69       68.55      3.14 o 
   2   9   4      217.17      220.31      7.28 o 
   3   9   4        0.12        1.40      1.15 o 
   4   9   4       24.17       24.55      2.28 o 
   5   9   4        2.13        0.91      1.11 o 
   6   9   4       10.94       10.66      3.11 o 
  -2  10   4       63.14       58.40      3.98 o 
  -1  10   4       21.47       15.31      5.19 o 
   0  10   4       31.22       25.06      3.12 o 
   1  10   4       43.12       43.96      3.28 o 
   2  10   4      157.27      153.95      5.10 o 
   3  10   4        0.05        1.35      1.18 o 
   4  10   4      100.78      101.81      4.10 o 
   5  10   4       74.36       75.73      3.34 o 
   0  11   4      107.68       98.18      5.32 o 
   1  11   4        0.34        0.73      1.00 o 
   2  11   4        0.27        1.14      2.01 o 
   3  11   4       68.36       60.67      5.05 o 
   4  11   4      201.13      190.22      6.54 o 
  -2 -11   5        0.13        1.86      1.63 o 
  -4 -10   5       13.12        9.84      4.46 o 
  -3 -10   5      120.42      120.29      6.28 o 
  -2 -10   5       69.88       71.28      3.88 o 
  -1 -10   5       29.20       32.50      3.40 o 
   0 -10   5       14.54       13.95      5.68 o 
   1 -10   5       41.56       45.05      4.06 o 
  -5  -9   5       22.21       25.66      3.49 o 
  -4  -9   5       15.59        9.03      3.69 o 
  -3  -9   5      141.44      144.53      4.80 o 
  -2  -9   5       17.04       14.20      5.17 o 
  -1  -9   5       55.60       50.53      3.09 o 
   0  -9   5       73.66       71.52      4.47 o 
   1  -9   5       22.93       25.71      3.99 o 
   2  -9   5       49.15       47.92      2.29 o 
  -6  -8   5       97.81      100.42      4.33 o 
  -5  -8   5        1.91        0.55      1.60 o 
  -4  -8   5       13.22       13.00      4.54 o 
  -3  -8   5      159.91      153.38      6.79 o 
  -2  -8   5       53.06       50.15      1.83 o 
  -1  -8   5      136.28      141.28      3.70 o 
   0  -8   5       33.52       34.70      1.87 o 
   1  -8   5       64.52       54.12      3.72 o 
   2  -8   5      253.36      268.86      4.87 o 
   3  -8   5       10.07        8.93      3.78 o 
  -6  -7   5       48.87       50.60      3.15 o 
  -5  -7   5       44.39       37.22      3.16 o 
  -4  -7   5        0.03        1.13      0.84 o 
  -3  -7   5      237.06      234.56      5.18 o 
  -2  -7   5        8.34        9.58      2.79 o 
  -1  -7   5      884.06      870.98     11.97 o 
   0  -7   5       11.66       15.61      4.29 o 
   1  -7   5      139.69      140.20      4.72 o 
   2  -7   5        0.30        0.05      0.99 o 
   3  -7   5       73.51       81.90      2.97 o 
   4  -7   5       11.95        6.21      3.94 o 
  -7  -6   5      230.04      241.45      9.57 o 
  -6  -6   5        8.49        7.95      2.46 o 
  -5  -6   5        5.45        4.20      1.32 o 
  -4  -6   5      511.99      521.78     10.05 o 
  -3  -6   5       72.02       64.07      2.09 o 
  -2  -6   5      555.72      569.71     12.44 o 
  -1  -6   5      154.49      145.78      3.09 o 
   0  -6   5       11.81       10.07      2.62 o 
   1  -6   5      169.46      182.82      2.95 o 
   2  -6   5       68.49       72.46      2.58 o 
   3  -6   5       31.71       29.08      2.89 o 
   4  -6   5       26.62       23.64      2.93 o 
   5  -6   5       13.43       10.27      5.19 o 
  -7  -5   5      269.60      277.12      6.58 o 
  -6  -5   5       12.98       10.39      3.73 o 
  -5  -5   5       58.72       60.09      2.38 o 
  -4  -5   5      281.75      268.31      4.61 o 
  -3  -5   5      702.67      695.93     10.61 o 
  -2  -5   5      362.77      351.60      3.74 o 
  -1  -5   5       53.75       52.36      1.36 o 
   0  -5   5        1.32        3.02      0.98 o 
   1  -5   5      468.30      510.06     12.42 o 
   2  -5   5       19.21       20.03      2.21 o 
   3  -5   5      589.19      615.00     12.59 o 
   4  -5   5       65.56       65.24      2.35 o 
   5  -5   5       55.19       62.06      3.15 o 
  -7  -4   5        2.56        1.69      1.89 o 
  -6  -4   5       50.12       42.79      2.72 o 
  -5  -4   5      197.98      198.88      3.61 o 
  -4  -4   5       26.71       28.10      1.44 o 
  -3  -4   5       95.81       87.15      3.10 o 
  -2  -4   5        6.85        5.21      0.36 o 
  -1  -4   5      411.45      425.28      7.89 o 
   0  -4   5     2322.33     2264.29     24.60 o 
   1  -4   5      696.11      680.94     11.68 o 
   2  -4   5      169.40      180.46      3.20 o 
   3  -4   5      109.43      111.58      2.62 o 
   4  -4   5       16.49       16.00      4.28 o 
   5  -4   5      316.93      311.10      8.26 o 
   6  -4   5        7.43        5.41      3.67 o 
  -7  -3   5       88.85       83.37      4.76 o 
  -6  -3   5       41.01       39.60      1.88 o 
  -5  -3   5      154.51      142.17      3.59 o 
  -4  -3   5      111.54      109.03      3.26 o 
  -3  -3   5      628.91      709.62     10.43 o 
  -2  -3   5       44.91       40.09      0.84 o 
  -1  -3   5      355.48      330.67      5.94 o 
   0  -3   5     2148.48     2175.10     32.56 o 
   1  -3   5      265.80      283.62      8.10 o 
   2  -3   5     1115.96     1064.42     14.96 o 
   3  -3   5        1.40        1.76      1.52 o 
   4  -3   5       26.44       28.44      1.56 o 
   5  -3   5      108.15      106.74      4.22 o 
   6  -3   5       13.29       11.60      5.19 o 
  -7  -2   5        9.81        6.97      3.43 o 
  -6  -2   5      102.77      106.58      2.87 o 
  -5  -2   5       26.59       26.02      2.00 o 
  -4  -2   5        3.52        2.35      0.86 o 
  -3  -2   5      220.99      232.00      3.56 o 
  -2  -2   5      965.06     1023.17      6.36 o 
  -1  -2   5      670.52      659.49      7.23 o 
   0  -2   5      398.66      403.50      4.11 o 
   1  -2   5      180.98      183.37      2.40 o 
   2  -2   5      263.42      227.79      2.02 o 
   3  -2   5        1.16        0.74      0.46 o 
   4  -2   5       74.95       76.48      1.97 o 
   5  -2   5      135.50      130.18      4.06 o 
   6  -2   5        0.59       -0.22      2.37 o 
   7  -2   5        2.88        1.19      1.77 o 
  -7  -1   5        9.54        7.02      4.07 o 
  -6  -1   5      148.80      159.82      5.76 o 
  -5  -1   5        5.19        4.27      1.71 o 
  -4  -1   5       15.51       10.71      1.03 o 
  -3  -1   5      292.54      292.00      2.99 o 
  -2  -1   5       89.32       86.99      1.31 o 
  -1  -1   5      458.68      431.82      4.63 o 
   0  -1   5        0.01        0.45      0.27 o 
   1  -1   5      189.56      189.30      1.10 o 
   2  -1   5      127.39       99.35      5.04 o 
   3  -1   5      286.00      292.18      2.77 o 
   4  -1   5      546.12      558.62      8.92 o 
   5  -1   5        0.79        1.87      0.79 o 
   6  -1   5       83.63       78.86      3.32 o 
   7  -1   5       11.22        9.26      5.40 o 
  -7   0   5       10.60        9.39      4.08 o 
  -6   0   5      133.22      144.85      5.17 o 
  -5   0   5       11.92       11.12      1.15 o 
  -4   0   5       49.03       55.85      1.88 o 
  -3   0   5        0.03        0.16      0.31 o 
  -2   0   5      300.28      282.83      4.87 o 
  -1   0   5      373.59      345.04      3.22 o 
   0   0   5      486.56      472.53      4.37 o 
   1   0   5     1057.07     1069.16      7.38 o 
   2   0   5      226.07      230.15      2.86 o 
   3   0   5      377.58      391.15      3.31 o 
   4   0   5      661.85      657.87      6.37 o 
   5   0   5       39.60       43.46      1.65 o 
   6   0   5       10.31        9.61      3.63 o 
   7   0   5        6.60        8.26      4.65 o 
  -7   1   5        0.12        0.95      0.88 o 
  -6   1   5        0.52        0.78      1.96 o 
  -5   1   5       62.58       65.05      5.06 o 
  -4   1   5      740.88      768.18     10.60 o 
  -3   1   5       19.25       23.84      0.58 o 
  -2   1   5      206.55      203.73      4.55 o 
  -1   1   5      688.73      701.57     22.79 o 
   0   1   5       15.36       18.52      0.42 o 
   1   1   5     1686.72     1604.54     14.91 o 
   2   1   5      247.46      244.69      5.62 o 
   3   1   5       81.62       77.15      1.09 o 
   4   1   5       37.63       42.44      2.01 o 
   5   1   5       10.62       11.37      1.16 o 
   6   1   5       12.25       13.60      5.13 o 
   7   1   5      166.45      177.68      6.33 o 
  -6   2   5        0.01        0.03      2.18 o 
  -5   2   5       60.17       65.34      3.24 o 
  -4   2   5      177.34      178.91      3.25 o 
  -3   2   5      143.53      144.87      2.95 o 
  -2   2   5      106.01      125.34      2.70 o 
  -1   2   5      816.36      813.74      5.95 o 
   0   2   5      110.19      128.10      1.50 o 
   1   2   5       86.16       75.05      0.95 o 
   2   2   5      440.87      464.81     10.42 o 
   3   2   5      392.24      379.91      7.09 o 
   4   2   5       69.48       67.39      2.28 o 
   5   2   5      111.67      108.16      2.30 o 
   6   2   5       39.13       44.31      2.08 o 
   7   2   5        3.66        3.71      2.17 o 
  -6   3   5       13.74        8.54      4.18 o 
  -5   3   5      144.92      165.38      5.93 o 
  -4   3   5       44.33       48.41      1.47 o 
  -3   3   5       18.29       17.38      0.59 o 
  -2   3   5      263.83      253.78      4.99 o 
  -1   3   5     1235.19     1303.58      9.78 o 
   0   3   5        0.22        2.61      0.70 o 
   1   3   5       70.16       79.36      2.01 o 
   2   3   5      425.34      452.81     12.79 o 
   3   3   5     1481.03     1535.84     14.74 o 
   4   3   5      532.24      517.19     11.65 o 
   5   3   5       95.41       89.54      2.78 o 
   6   3   5      130.15      125.32      4.77 o 
   7   3   5       49.18       46.38      3.42 o 
   8   3   5        0.23       -0.13      2.62 o 
  -6   4   5      154.98      154.12      6.51 o 
  -5   4   5      139.49      148.63      4.68 o 
  -4   4   5       61.22       54.06      3.19 o 
  -3   4   5      132.99      131.77      3.28 o 
  -2   4   5      335.93      349.04      3.77 o 
  -1   4   5       22.66       26.30      0.92 o 
   0   4   5      408.23      396.85      4.22 o 
   1   4   5       15.68       20.28      0.99 o 
   2   4   5      168.98      171.30      2.80 o 
   3   4   5      917.09      923.15     13.16 o 
   4   4   5       64.00       70.43      2.67 o 
   5   4   5      557.91      566.78     10.75 o 
   6   4   5       54.30       57.94      2.64 o 
   7   4   5        2.60        1.01      2.35 o 
  -5   5   5        5.27        3.58      2.33 o 
  -4   5   5       10.42       12.05      4.11 o 
  -3   5   5      458.19      464.06      9.26 o 
  -2   5   5      169.72      174.51      4.50 o 
  -1   5   5      463.78      486.97      6.62 o 
   0   5   5      502.37      539.11     10.59 o 
   1   5   5      327.80      365.12      6.09 o 
   2   5   5     1144.65     1172.46     35.10 o 
   3   5   5        0.73        1.49      1.20 o 
   4   5   5      375.15      365.14      7.52 o 
   5   5   5       13.54       18.06      4.87 o 
   6   5   5       35.02       37.01      1.88 o 
   7   5   5       43.45       43.07      3.87 o 
  -5   6   5        1.59        2.44      1.91 o 
  -4   6   5      198.29      205.01      5.87 o 
  -3   6   5      146.67      147.40      4.12 o 
  -2   6   5      278.10      310.20     10.83 o 
  -1   6   5      113.91      128.94      3.31 o 
   0   6   5       48.08       43.08      3.14 o 
   1   6   5      356.58      377.36      5.14 o 
   2   6   5      212.90      231.69      3.71 o 
   3   6   5      426.60      453.40      7.35 o 
   4   6   5      161.15      146.94      4.20 o 
   5   6   5        9.66       13.51      3.98 o 
   6   6   5        1.27        2.11      1.37 o 
   7   6   5      100.20       99.73      5.24 o 
  -4   7   5       11.24       10.06      4.32 o 
  -3   7   5      247.19      232.81     12.51 o 
  -2   7   5       10.64       10.67      3.32 o 
  -1   7   5       26.44       25.65      1.68 o 
   0   7   5       34.25       40.28      1.94 o 
   1   7   5       26.40       29.99      1.51 o 
   2   7   5       51.44       49.35      4.20 o 
   3   7   5        6.78        5.20      2.24 o 
   4   7   5       17.14       17.36      5.45 o 
   5   7   5       55.72       57.20      2.53 o 
   6   7   5       91.19       98.17      3.80 o 
   7   7   5       30.36       32.36      2.86 o 
  -3   8   5       42.10       31.12      9.45 o 
  -2   8   5        5.52        6.09      2.01 o 
  -1   8   5      261.32      263.54      8.32 o 
   0   8   5       41.33       35.62      2.44 o 
   1   8   5      149.87      150.04      4.63 o 
   2   8   5        0.50        1.07      1.04 o 
   3   8   5       34.17       34.20      2.29 o 
   4   8   5       10.21        7.30      2.60 o 
   5   8   5       12.13       11.79      3.71 o 
   6   8   5      256.05      267.08      9.46 o 
   7   8   5       14.84       10.40      4.09 o 
  -3   9   5       28.69       17.48      7.71 o 
  -2   9   5        5.08        7.80      3.61 o 
  -1   9   5       11.18        9.33      3.00 o 
   0   9   5      312.72      327.92      6.85 o 
   1   9   5      272.00      294.60      9.63 o 
   2   9   5       59.88       56.71      2.48 o 
   3   9   5        0.36        0.70      1.31 o 
   4   9   5        3.46        4.49      2.01 o 
   5   9   5        0.17        1.98      1.42 o 
   6   9   5       31.56       33.11      2.31 o 
  -1  10   5       12.25       11.23      4.48 o 
   0  10   5      250.19      260.66      9.19 o 
   1  10   5        0.67        1.23      0.88 o 
   2  10   5        9.30        9.31      2.77 o 
   3  10   5        4.05        2.77      1.64 o 
   4  10   5       99.27       93.99      3.94 o 
   5  10   5      145.00      143.51      4.64 o 
   0  11   5        7.04        6.06      2.73 o 
   1  11   5      159.08      164.83      8.84 o 
   2  11   5       47.96       53.51      3.22 o 
   3  11   5       54.64       62.45      3.31 o 
   4  11   5        1.12        1.55      1.42 o 
  -4 -10   6        0.38        1.77      1.93 o 
  -3 -10   6        8.31        7.85      3.92 o 
  -2 -10   6       75.14       73.04      6.75 o 
  -1 -10   6       43.91       43.65      2.82 o 
   0 -10   6       23.72       23.56      3.42 o 
   1 -10   6        0.92        1.36      2.29 o 
  -5  -9   6        2.66        1.41      1.73 o 
  -4  -9   6      163.24      184.87      7.54 o 
  -3  -9   6       45.78       40.21      3.73 o 
  -2  -9   6      123.21      125.68      4.94 o 
  -1  -9   6        1.76        1.27      1.46 o 
   0  -9   6        3.73        6.16      2.36 o 
   1  -9   6        0.35        0.67      1.49 o 
   2  -9   6       74.42       70.41      3.20 o 
  -6  -8   6        0.00        0.50      1.37 o 
  -5  -8   6       65.76       83.72      4.53 o 
  -4  -8   6       21.68       22.89      6.75 o 
  -3  -8   6       17.47       17.28      5.26 o 
  -2  -8   6       42.69       43.45      2.74 o 
  -1  -8   6      104.23      105.72      3.81 o 
   0  -8   6       39.97       36.16      3.01 o 
   1  -8   6      137.70      125.30      3.50 o 
   2  -8   6        1.23        1.10      1.01 o 
   3  -8   6        0.72        0.33      0.99 o 
  -6  -7   6        2.94        2.78      1.33 o 
  -5  -7   6      396.50      403.56      7.16 o 
  -4  -7   6      223.84      181.50      7.34 o 
  -3  -7   6        9.93       10.73      1.16 o 
  -2  -7   6      142.88      155.20      3.71 o 
  -1  -7   6      820.46      816.24     17.24 o 
   0  -7   6      984.80      940.50     16.82 o 
   1  -7   6       45.14       49.31      2.28 o 
   2  -7   6       69.73       73.31      2.78 o 
   3  -7   6        0.25        1.59      0.79 o 
   4  -7   6      179.00      193.40      9.46 o 
  -7  -6   6      144.54      150.99      6.79 o 
  -6  -6   6       50.78       52.50      5.47 o 
  -5  -6   6       46.77       45.98      1.73 o 
  -4  -6   6       15.68        8.58      1.16 o 
  -3  -6   6     1352.97     1261.39     46.19 o 
  -2  -6   6      178.71      182.26      3.54 o 
  -1  -6   6       61.32       64.83      1.82 o 
   0  -6   6     1399.59     1344.87     31.43 o 
   1  -6   6      199.46      188.28      3.51 o 
   2  -6   6      198.73      203.45      4.69 o 
   3  -6   6      314.51      299.78      8.90 o 
   4  -6   6       10.44        7.18      3.44 o 
   5  -6   6       29.48       34.01      2.84 o 
  -7  -5   6      118.18      124.19      7.86 o 
  -6  -5   6        0.03        0.93      0.85 o 
  -5  -5   6       49.01       48.43      1.94 o 
  -4  -5   6      125.41      120.75      2.53 o 
  -3  -5   6      907.70      921.03     12.37 o 
  -2  -5   6       63.03       65.86      1.22 o 
  -1  -5   6      102.46       97.71      1.37 o 
   0  -5   6        9.54       10.75      0.95 o 
   1  -5   6      119.60      129.13      2.57 o 
   2  -5   6       94.27       95.48      2.13 o 
   3  -5   6       27.22       25.93      1.62 o 
   4  -5   6      365.55      365.73      8.64 o 
   5  -5   6      107.45      116.38      5.31 o 
  -7  -4   6        1.16        1.22      2.33 o 
  -6  -4   6       43.63       46.89      1.92 o 
  -5  -4   6        0.78        0.93      0.89 o 
  -4  -4   6      851.95      873.94     20.84 o 
  -3  -4   6        6.23        8.73      0.85 o 
  -2  -4   6      447.04      430.11      7.72 o 
  -1  -4   6      316.59      300.62      7.20 o 
   0  -4   6     1240.15     1264.99      9.44 o 
   1  -4   6       79.97       74.64      2.24 o 
   2  -4   6        8.22        6.70      1.79 o 
   3  -4   6       42.81       43.34      1.77 o 
   4  -4   6      117.05      118.36      3.85 o 
   5  -4   6       91.73       88.60      3.40 o 
   6  -4   6       32.02       29.48      2.55 o 
  -7  -3   6        0.20       -0.36      1.51 o 
  -6  -3   6      110.35      108.53      3.29 o 
  -5  -3   6       12.26       10.64      3.34 o 
  -4  -3   6      462.58      477.69      9.66 o 
  -3  -3   6        4.90       10.34      1.36 o 
  -2  -3   6      424.18      435.81      7.26 o 
  -1  -3   6      402.24      405.42      9.26 o 
   0  -3   6     1179.23     1220.26     10.83 o 
   1  -3   6      908.56      877.02      8.59 o 
   2  -3   6       60.89       62.94      1.72 o 
   3  -3   6      510.62      529.80      6.26 o 
   4  -3   6      413.25      418.44      7.94 o 
   5  -3   6        0.88        0.10      1.25 o 
   6  -3   6      147.54      140.77     12.13 o 
  -7  -2   6      261.58      236.27      8.72 o 
  -6  -2   6      391.43      385.28     15.40 o 
  -5  -2   6       50.55       51.05      1.74 o 
  -4  -2   6        1.30        1.53      1.01 o 
  -3  -2   6      868.70      919.50     13.40 o 
  -2  -2   6     2880.11     2975.11     32.15 o 
  -1  -2   6       45.05       46.49      1.68 o 
   2  -2   6        6.25        6.48      0.59 o 
   3  -2   6      131.83      123.47      1.54 o 
   4  -2   6      600.91      624.19     14.94 o 
   5  -2   6      881.70      907.09     18.24 o 
   6  -2   6       33.81       33.73      2.60 o 
   7  -2   6       28.04       24.08      3.28 o 
  -7  -1   6        0.95        0.70      1.66 o 
  -6  -1   6      203.05      194.34      7.86 o 
  -5  -1   6      554.78      562.67     11.19 o 
  -4  -1   6       25.23       29.87      1.71 o 
  -3  -1   6       52.23       61.99      1.51 o 
  -2  -1   6      271.07      295.38      2.17 o 
  -1  -1   6       22.56       33.91      0.65 o 
   0  -1   6     2326.84     2294.90     78.32 o 
   1  -1   6      603.47      667.77      3.75 o 
   2  -1   6      949.64      996.93     11.87 o 
   3  -1   6       14.38       20.19      1.47 o 
   4  -1   6       60.45       64.84      1.34 o 
   5  -1   6       46.93       44.29      3.09 o 
   6  -1   6        2.87        1.09      1.80 o 
   7  -1   6        7.35        4.87      1.98 o 
  -7   0   6       48.87       56.99      3.24 o 
  -6   0   6        0.03        1.15      1.38 o 
  -5   0   6       45.65       44.44      3.20 o 
  -4   0   6        0.62        2.11      0.60 o 
  -3   0   6        1.22        0.86      0.37 o 
  -2   0   6        0.19        0.86      0.33 o 
  -1   0   6      300.80      298.16      2.80 o 
   1   0   6      109.69      114.22      1.77 o 
   2   0   6        2.98        0.14      0.88 o 
   3   0   6      339.97      322.19      5.23 o 
   4   0   6        0.06        0.57      0.31 o 
   5   0   6      125.75      121.16      2.36 o 
   6   0   6        0.16       -0.99      1.51 o 
   7   0   6       60.50       56.97      3.40 o 
  -7   1   6        6.73        3.41      2.78 o 
  -6   1   6      139.73      140.84      4.76 o 
  -5   1   6        0.99        0.58      1.88 o 
  -4   1   6       10.37       11.73      0.77 o 
  -3   1   6      124.16      101.09      2.38 o 
  -2   1   6        0.65        0.37      1.15 o 
  -1   1   6       42.82       50.37      1.51 o 
   0   1   6      434.73      425.76      3.89 o 
   1   1   6      561.91      587.08      6.10 o 
   2   1   6      211.81      185.07      2.66 o 
   3   1   6      432.62      496.42      6.75 o 
   4   1   6      645.95      633.38      6.02 o 
   5   1   6      230.73      225.76      3.76 o 
   6   1   6        2.89        1.89      1.25 o 
   7   1   6       18.36       14.60      7.20 o 
  -6   2   6       74.65       78.94      5.41 o 
  -5   2   6        0.01        0.98      1.07 o 
  -4   2   6       55.34       52.89      1.41 o 
  -3   2   6      236.96      253.02      5.32 o 
  -2   2   6     3159.55     3205.77     24.11 o 
  -1   2   6      122.38      116.64      1.80 o 
   0   2   6      216.92      228.75      3.60 o 
   1   2   6     1059.19     1028.33     20.90 o 
   3   2   6       19.81       27.41      1.25 o 
   4   2   6       84.08       84.39      2.23 o 
   5   2   6       11.34        6.35      2.29 o 
   6   2   6      378.50      357.45      8.83 o 
   7   2   6       40.09       43.28      2.84 o 
  -6   3   6        7.04        6.39      4.27 o 
  -5   3   6       19.98       15.81      8.26 o 
  -4   3   6      160.10      154.27      6.22 o 
  -3   3   6       91.27       92.62      1.54 o 
  -2   3   6       68.40       77.39      1.60 o 
   0   3   6       13.56       14.25      0.59 o 
   1   3   6     1131.66     1109.83     10.87 o 
   2   3   6      332.96      393.88      4.93 o 
   3   3   6     1474.57     1609.90     14.34 o 
   4   3   6       55.74       57.23      1.92 o 
   5   3   6      595.15      607.85     20.52 o 
   6   3   6      475.17      431.33      9.31 o 
   7   3   6      187.93      193.95      6.87 o 
  -6   4   6        3.93        4.40      2.63 o 
  -5   4   6        5.92        5.57      2.93 o 
  -4   4   6      126.58      126.12      9.83 o 
  -3   4   6       52.35       52.91      1.90 o 
  -2   4   6      118.29      116.03      1.72 o 
  -1   4   6        0.04        1.13      0.40 o 
   0   4   6       25.15       35.05      1.65 o 
   1   4   6       11.59        7.74      1.19 o 
   2   4   6       19.61       23.22      2.67 o 
   3   4   6        0.43        0.01      0.88 o 
   4   4   6      330.28      322.84      5.47 o 
   5   4   6      245.09      260.16      4.80 o 
   6   4   6      299.61      320.64      9.34 o 
   7   4   6       22.26       14.47      5.66 o 
  -5   5   6        9.00        5.46      4.53 o 
  -4   5   6       38.51       38.69      2.99 o 
  -3   5   6        0.22        0.45      0.46 o 
  -2   5   6      755.67      749.39     26.12 o 
  -1   5   6       14.96       26.43      4.67 o 
   0   5   6        1.70        0.35      0.74 o 
   1   5   6      500.94      517.51     19.08 o 
   2   5   6      212.84      242.80      4.86 o 
   3   5   6      329.09      332.79      4.58 o 
   4   5   6      211.69      217.62      4.63 o 
   5   5   6      535.96      525.66     10.78 o 
   6   5   6        0.22        0.87      0.86 o 
   7   5   6       10.18        9.97      4.39 o 
  -5   6   6       23.33       17.55     10.34 o 
  -4   6   6       10.09        8.12      2.92 o 
  -3   6   6       40.92       42.82      4.58 o 
  -2   6   6      181.81      187.05      4.72 o 
  -1   6   6       25.53       28.98      1.31 o 
   0   6   6      219.86      229.72      4.37 o 
   1   6   6      171.90      184.55      3.50 o 
   2   6   6        0.26        0.63      1.03 o 
   3   6   6        0.33        0.80      1.22 o 
   4   6   6       55.29       52.61      2.40 o 
   5   6   6      204.94      198.38      4.60 o 
   6   6   6       69.94       82.35      4.25 o 
   7   6   6       55.26       55.23      5.35 o 
  -4   7   6       46.65       37.00      3.26 o 
  -3   7   6       48.94       51.13      4.00 o 
  -2   7   6        5.71        4.89      1.78 o 
  -1   7   6       26.21       22.88      1.71 o 
   0   7   6      141.35      132.10      2.93 o 
   1   7   6        0.58        2.42      1.68 o 
   2   7   6      460.21      492.19     12.97 o 
   3   7   6     1218.51     1233.93     17.95 o 
   4   7   6      490.56      518.80      6.57 o 
   5   7   6       91.24       94.94      3.74 o 
   6   7   6       22.65       20.95      5.75 o 
   7   7   6      420.38      452.72      8.51 o 
  -3   8   6      290.77      273.79     13.93 o 
  -2   8   6       12.31       13.69      5.41 o 
  -1   8   6       63.31       62.42      3.07 o 
   0   8   6        6.64        6.56      1.96 o 
   1   8   6        4.52        4.52      1.39 o 
   2   8   6      114.67      110.27      2.96 o 
   3   8   6        0.17       -0.37      1.41 o 
   4   8   6      970.04      939.18     25.53 o 
   5   8   6      208.74      212.47      5.37 o 
   6   8   6        3.13        2.77      1.23 o 
   7   8   6       31.53       35.34      3.81 o 
  -2   9   6        1.61        3.68      1.97 o 
  -1   9   6        0.69        0.04      1.51 o 
   0   9   6       10.58        8.24      2.63 o 
   1   9   6       34.37       33.02      2.73 o 
   2   9   6       50.52       47.99      2.37 o 
   3   9   6       32.20       29.08      2.93 o 
   4   9   6      148.53      156.44      4.49 o 
   5   9   6       74.49       81.77      4.32 o 
   6   9   6        0.03       -0.04      1.54 o 
  -1  10   6      122.90      120.38      7.14 o 
   0  10   6       85.80       82.09      3.89 o 
   1  10   6      128.99      138.09      4.72 o 
   2  10   6        0.19        0.78      1.68 o 
   3  10   6        0.76        0.89      0.93 o 
   4  10   6        2.42        3.91      1.86 o 
   5  10   6        0.05        0.26      1.79 o 
   0  11   6        6.84        4.16      1.75 o 
   1  11   6       10.52        5.82      2.88 o 
   2  11   6        0.06        0.66      1.12 o 
   3  11   6       46.48       39.99      3.66 o 
   4  11   6       14.14        9.50      3.66 o 
  -4 -10   7       61.14       66.16      3.45 o 
  -3 -10   7        7.42        7.60      3.30 o 
  -2 -10   7        1.99        0.94      2.12 o 
  -1 -10   7      136.42      137.26      6.04 o 
   0 -10   7       70.11       66.13      3.45 o 
  -5  -9   7        8.05        5.67      3.27 o 
  -4  -9   7       20.78       15.89      8.95 o 
  -3  -9   7       10.28        9.67      5.29 o 
  -2  -9   7        4.18        1.93      1.84 o 
  -1  -9   7       83.33       79.87      5.32 o 
   0  -9   7        2.77        2.03      1.30 o 
   1  -9   7        4.55        3.56      2.29 o 
   2  -9   7       82.16       79.96      3.57 o 
  -5  -8   7       14.84       13.31      7.18 o 
  -4  -8   7       94.88       95.98      3.87 o 
  -3  -8   7       89.00       92.88      3.65 o 
  -2  -8   7       15.65       11.04      4.11 o 
  -1  -8   7       32.21       29.58      2.99 o 
   0  -8   7       19.17       21.62      3.85 o 
   1  -8   7        3.35        3.30      1.37 o 
   2  -8   7      159.34      163.57      4.73 o 
   3  -8   7       70.25       71.06      5.98 o 
  -6  -7   7       23.20       25.86      3.82 o 
  -5  -7   7       27.49       18.25      8.49 o 
  -4  -7   7       84.73       84.37      4.43 o 
  -3  -7   7       10.89       11.38      3.77 o 
  -2  -7   7        3.63        4.05      2.71 o 
  -1  -7   7      427.27      404.67     10.22 o 
   0  -7   7      466.11      450.89      6.09 o 
   1  -7   7      183.19      185.93      3.99 o 
   2  -7   7      150.12      139.89      3.46 o 
   3  -7   7        0.00        0.64      1.73 o 
   4  -7   7       29.37       25.72      4.81 o 
  -6  -6   7        1.48        1.96      1.93 o 
  -5  -6   7       34.20       39.17      3.34 o 
  -4  -6   7       11.60        8.16      3.09 o 
  -3  -6   7      102.16      103.42      3.93 o 
  -2  -6   7       13.26       12.95      1.03 o 
  -1  -6   7     1337.58     1293.01     29.52 o 
   0  -6   7      554.81      552.76     13.34 o 
   1  -6   7      494.32      481.52      7.64 o 
   2  -6   7       17.78       15.24      1.79 o 
   3  -6   7        1.56        3.55      1.36 o 
   4  -6   7      200.36      193.91      6.92 o 
   5  -6   7        0.60        0.62      1.38 o 
  -7  -5   7       68.11       66.68      7.50 o 
  -6  -5   7        8.77        5.84      3.44 o 
  -5  -5   7       83.73       78.35      2.75 o 
  -4  -5   7      217.33      187.11      4.36 o 
  -3  -5   7       34.40       27.87      1.10 o 
  -2  -5   7      167.10      166.85      3.31 o 
  -1  -5   7       79.40       74.22      2.11 o 
   0  -5   7     1638.02     1554.63     13.02 o 
   1  -5   7      109.19      107.23      2.49 o 
   2  -5   7       16.85       16.12      1.65 o 
   3  -5   7      139.85      147.21      3.52 o 
   4  -5   7      221.04      241.58      7.26 o 
   5  -5   7        0.78       -0.32      2.51 o 
  -7  -4   7       22.24       12.40      6.26 o 
  -6  -4   7       19.32       15.68      2.01 o 
  -5  -4   7      118.89      116.52      3.54 o 
  -4  -4   7       63.93       72.11      2.43 o 
  -3  -4   7     1267.32     1179.26     12.79 o 
  -2  -4   7       18.55       19.56      0.84 o 
  -1  -4   7       75.22       76.85      3.56 o 
   0  -4   7       47.80       39.41      0.77 o 
   1  -4   7        0.14        0.48      0.63 o 
   2  -4   7        0.51        0.19      0.77 o 
   3  -4   7      305.92      301.54      6.53 o 
   4  -4   7        0.56       -0.26      1.84 o 
   5  -4   7        0.04        0.93      1.93 o 
   6  -4   7      212.46      208.07      8.10 o 
  -7  -3   7      175.64      174.70      6.18 o 
  -6  -3   7        6.86        7.86      3.50 o 
  -5  -3   7      182.49      187.04      3.63 o 
  -4  -3   7      216.38      214.77      5.93 o 
  -3  -3   7      461.14      425.70      7.80 o 
  -2  -3   7       48.27       55.48      1.31 o 
  -1  -3   7       13.98       17.05      5.43 o 
   0  -3   7      337.78      339.82      3.48 o 
   1  -3   7        0.77        0.64      0.38 o 
   2  -3   7      208.52      214.63      3.98 o 
   3  -3   7       20.07       17.33      1.45 o 
   4  -3   7      217.67      215.66      8.55 o 
   5  -3   7       69.25       81.33      4.70 o 
   6  -3   7      151.36      165.88      8.34 o 
  -7  -2   7       27.37       23.04      3.31 o 
  -6  -2   7      596.22      645.38     36.03 o 
  -5  -2   7        1.37        0.99      0.85 o 
  -4  -2   7        0.12        0.38      0.53 o 
  -3  -2   7      169.15      190.12      4.26 o 
  -2  -2   7      277.72      273.07      3.65 o 
  -1  -2   7     1446.63     1449.90     17.92 o 
   0  -2   7        0.56        0.22      0.48 o 
   1  -2   7      506.43      544.77      3.92 o 
   2  -2   7        0.46        0.82      0.26 o 
   3  -2   7       74.63       74.23      0.98 o 
   4  -2   7      525.13      503.45      7.83 o 
   5  -2   7       62.01       57.19      3.53 o 
   6  -2   7       22.04       16.66      7.80 o 
   7  -2   7       15.62       11.99      7.28 o 
  -7  -1   7        2.66        1.52      1.41 o 
  -6  -1   7        0.10       -0.05      1.71 o 
  -5  -1   7       18.61       20.74      1.24 o 
  -4  -1   7      462.94      489.80     13.40 o 
  -3  -1   7      815.10      848.29     10.59 o 
  -2  -1   7       97.14      101.85      1.09 o 
  -1  -1   7     1610.81     1554.06     15.73 o 
   0  -1   7       26.42       26.84      0.86 o 
   1  -1   7       34.15       44.36      1.00 o 
   2  -1   7       54.27       67.37      3.49 o 
   3  -1   7       12.76       16.60      1.65 o 
   4  -1   7      122.13      114.74      3.71 o 
   5  -1   7     1382.70     1411.28     11.94 o 
   6  -1   7      107.11       99.23      4.92 o 
   7  -1   7       22.73       24.89      3.22 o 
  -7   0   7        3.79        3.69      2.65 o 
  -6   0   7       19.66       18.56      7.87 o 
  -5   0   7       23.54       22.57      2.02 o 
  -4   0   7      510.47      513.11     12.83 o 
  -3   0   7      187.20      190.09      4.26 o 
  -2   0   7     1515.80     1530.98     12.77 o 
  -1   0   7        8.17        4.49      0.33 o 
   0   0   7      222.01      235.55      4.34 o 
   1   0   7       71.96       70.48      1.32 o 
   2   0   7       32.84       43.71      2.18 o 
   3   0   7       22.55       21.49      1.86 o 
   4   0   7      132.61      129.98      4.00 o 
   5   0   7       11.53       13.51      4.73 o 
   6   0   7       87.15       82.54      3.67 o 
   7   0   7        1.52        1.47      1.47 o 
  -6   1   7        0.03        0.71      1.69 o 
  -5   1   7       51.52       40.35      2.65 o 
  -4   1   7        3.93        5.37      0.74 o 
  -3   1   7       38.02       37.50      2.26 o 
  -2   1   7       97.26       86.27      3.90 o 
  -1   1   7      135.35      123.92      1.93 o 
   0   1   7      339.43      325.44      4.81 o 
   1   1   7      528.06      553.04      8.41 o 
   2   1   7      202.91      224.58      4.20 o 
   3   1   7       50.27       51.59      0.61 o 
   4   1   7      545.48      535.95      9.22 o 
   5   1   7      455.92      455.00      9.66 o 
   6   1   7       69.61       73.47      3.55 o 
   7   1   7       82.15       79.16      3.65 o 
  -6   2   7       60.79       52.57      5.59 o 
  -5   2   7        1.76        1.87      1.67 o 
  -4   2   7       42.54       31.61      8.42 o 
  -3   2   7       21.04       17.71      2.21 o 
  -2   2   7     1116.36     1093.47     22.02 o 
  -1   2   7      212.14      222.97      2.81 o 
   0   2   7      776.45      720.48      6.75 o 
   1   2   7       50.72       54.48      1.49 o 
   2   2   7      304.45      319.46      4.58 o 
   3   2   7       23.33       21.60      0.73 o 
   4   2   7        8.77        7.49      0.75 o 
   5   2   7      845.88      796.41     27.04 o 
   6   2   7       12.68        7.93      3.23 o 
   7   2   7        6.49        6.46      3.27 o 
  -6   3   7        4.13        2.51      2.66 o 
  -5   3   7      386.19      419.36     15.00 o 
  -4   3   7      246.65      260.70      5.64 o 
  -3   3   7       53.29       63.52      3.25 o 
  -2   3   7       11.38       13.71      5.19 o 
  -1   3   7     1672.67     1694.34     12.65 o 
   0   3   7      293.25      300.49      3.42 o 
   1   3   7     2678.87     2799.89     39.96 o 
   2   3   7       18.27       26.67      1.46 o 
   3   3   7        0.93        0.63      0.72 o 
   4   3   7       19.20       14.64      1.34 o 
   5   3   7      588.47      539.18     14.96 o 
   6   3   7       42.92       21.43      8.20 o 
   7   3   7        3.63        2.29      2.10 o 
  -6   4   7      212.64      215.22      9.18 o 
  -5   4   7      191.56      202.58      7.63 o 
  -4   4   7        3.96        4.18      1.91 o 
  -3   4   7      218.44      223.66      5.85 o 
  -2   4   7      559.35      605.34     10.91 o 
  -1   4   7       29.54       25.70      1.48 o 
   0   4   7        9.34       17.14      0.96 o 
   1   4   7        7.61        7.06      2.05 o 
   2   4   7     2590.38     2619.35     22.97 o 
   3   4   7      374.02      403.43      6.56 o 
   4   4   7       11.74       13.55      1.28 o 
   5   4   7        2.68        1.84      1.47 o 
   6   4   7      387.39      385.73     11.20 o 
   7   4   7       20.92       30.34      6.80 o 
  -5   5   7      165.94      152.76      6.47 o 
  -4   5   7        0.01        1.74      1.68 o 
  -3   5   7      393.29      426.20      7.43 o 
  -2   5   7       18.74       22.53      1.09 o 
  -1   5   7      352.57      372.43      4.82 o 
   0   5   7        0.03        0.71      0.77 o 
   1   5   7      317.24      332.41      5.92 o 
   2   5   7       52.32       49.27      1.89 o 
   3   5   7      115.82      115.16      5.48 o 
   4   5   7       31.70       23.94      1.80 o 
   5   5   7      262.17      265.37      7.51 o 
   6   5   7        1.61        3.04      1.61 o 
   7   5   7        3.97        4.58      1.53 o 
  -5   6   7        8.42        6.17      2.96 o 
  -4   6   7        6.14        6.48      4.52 o 
  -3   6   7      354.35      345.98     17.91 o 
  -2   6   7       69.67       69.18      2.96 o 
  -1   6   7       11.81       13.78      1.17 o 
   0   6   7      196.14      212.32      4.34 o 
   1   6   7      233.85      209.04      4.27 o 
   2   6   7      284.07      277.45      5.92 o 
   3   6   7       16.68       19.39      2.47 o 
   4   6   7      560.44      576.85     13.30 o 
   5   6   7       29.55       29.40      2.00 o 
   6   6   7       94.58      101.33      3.12 o 
   7   6   7       29.19       21.60     10.10 o 
  -4   7   7      384.17      359.74     12.80 o 
  -3   7   7        1.04       -0.14      1.83 o 
  -2   7   7       93.27       96.11      4.90 o 
  -1   7   7      103.02      110.70      3.59 o 
   0   7   7      511.56      531.25     15.87 o 
   1   7   7      463.52      478.74      7.45 o 
   2   7   7        1.92        1.22      1.46 o 
   3   7   7     1299.33     1288.25     17.48 o 
   4   7   7      185.21      195.78      4.15 o 
   5   7   7        6.34        3.51      1.69 o 
   6   7   7       73.28       75.58      2.76 o 
   7   7   7        3.75        1.95      2.01 o 
  -3   8   7       47.92       44.35      3.72 o 
  -2   8   7       93.44       90.68      6.19 o 
  -1   8   7      400.56      384.41     10.63 o 
   0   8   7      259.26      267.96      7.71 o 
   1   8   7      236.44      249.07      4.99 o 
   2   8   7        0.09        0.64      1.05 o 
   3   8   7        5.70        6.14      1.58 o 
   4   8   7      102.81       94.18      4.84 o 
   5   8   7        0.43        0.18      1.12 o 
   6   8   7       97.55      103.02      4.21 o 
  -2   9   7      135.38      142.58      7.03 o 
  -1   9   7        4.32        2.45      1.33 o 
   0   9   7      393.74      394.44     10.76 o 
   1   9   7       27.06       22.36      4.11 o 
   2   9   7       16.10       15.58      4.57 o 
   3   9   7      210.83      207.47      5.04 o 
   4   9   7      113.85      114.29      4.47 o 
   5   9   7       38.27       38.39      2.68 o 
   6   9   7      210.50      214.22      9.37 o 
  -1  10   7       38.44       29.38      9.61 o 
   0  10   7        0.17        1.35      1.45 o 
   1  10   7       49.63       47.17      2.69 o 
   2  10   7       30.94       28.98      2.40 o 
   3  10   7        1.79        2.56      1.07 o 
   4  10   7       49.93       40.50      3.62 o 
   5  10   7       99.59      107.12      4.19 o 
   1  11   7       55.18       50.88      2.81 o 
   2  11   7       68.10       74.00      3.30 o 
   3  11   7        0.56        0.56      1.11 o 
   4  11   7        0.05        0.53      2.31 o 
  -3 -10   8        6.98        7.75      3.86 o 
  -2 -10   8      149.79      163.21     13.02 o 
  -1 -10   8       47.30       45.71      4.22 o 
   0 -10   8        3.77        2.02      1.78 o 
  -4  -9   8       59.41       60.74      3.58 o 
  -3  -9   8        2.96        1.01      2.48 o 
  -2  -9   8        5.59        2.78      2.09 o 
  -1  -9   8       48.41       50.75      3.24 o 
   0  -9   8      228.57      226.96      8.61 o 
   1  -9   8       99.77      107.56      5.02 o 
   2  -9   8       17.69       11.18     11.44 o 
  -5  -8   8       76.66       67.17      3.82 o 
  -4  -8   8      102.68       99.61      3.77 o 
  -3  -8   8        2.19        1.23      1.02 o 
  -2  -8   8      174.35      173.10     12.52 o 
  -1  -8   8        4.96        3.52      2.31 o 
   0  -8   8       85.08       89.51      3.41 o 
   1  -8   8        7.15        8.67      4.18 o 
   2  -8   8        0.58       -0.32      1.27 o 
   3  -8   8       72.85       74.87      4.91 o 
  -6  -7   8       11.57        6.77      2.67 o 
  -5  -7   8        2.40        2.56      2.19 o 
  -4  -7   8       23.38       24.52      8.63 o 
  -3  -7   8      221.56      230.24      8.96 o 
  -2  -7   8       25.72       26.52      5.94 o 
  -1  -7   8       54.35       47.50      3.08 o 
   0  -7   8        1.75        0.89      1.53 o 
   1  -7   8      167.86      166.40      5.22 o 
   2  -7   8       93.06       92.97      2.81 o 
   3  -7   8       97.92      103.94      3.84 o 
   4  -7   8        0.18        1.36      1.54 o 
  -6  -6   8      101.09       99.98      7.45 o 
  -5  -6   8        7.42       10.03      3.65 o 
  -4  -6   8        9.21       10.99      3.64 o 
  -3  -6   8        4.44        5.68      2.23 o 
  -2  -6   8       39.43       48.02      3.48 o 
  -1  -6   8       99.85       96.00      3.52 o 
   0  -6   8      421.50      402.65      6.78 o 
   1  -6   8        1.19        1.08      0.98 o 
   2  -6   8      243.46      255.31      5.96 o 
   3  -6   8        7.87        6.77      3.55 o 
   4  -6   8        2.83        1.30      1.62 o 
   5  -6   8      127.30      126.55      8.54 o 
  -6  -5   8       67.12       78.05      5.05 o 
  -5  -5   8      132.09      126.13      4.27 o 
  -4  -5   8        6.26        3.41      1.25 o 
  -3  -5   8       43.66       45.99      1.47 o 
  -2  -5   8      311.35      314.44      7.39 o 
  -1  -5   8      157.95      148.94      5.33 o 
   0  -5   8     1030.39      992.81     16.62 o 
   1  -5   8      222.69      223.38      5.79 o 
   2  -5   8       70.78       68.60      2.36 o 
   3  -5   8        6.29        6.24      2.11 o 
   4  -5   8        2.21        0.61      2.77 o 
   5  -5   8      113.12      112.28      4.98 o 
  -7  -4   8       87.66      102.37      7.97 o 
  -6  -4   8       22.70       21.02      2.08 o 
  -5  -4   8       48.19       37.03      1.85 o 
  -4  -4   8      566.06      577.56     11.28 o 
  -3  -4   8      535.98      524.28     12.37 o 
  -2  -4   8       11.76       15.88      5.42 o 
  -1  -4   8      633.17      631.32     14.13 o 
   0  -4   8        1.60        1.01      1.37 o 
   1  -4   8      234.20      226.59      3.23 o 
   2  -4   8      638.24      626.30     16.20 o 
   3  -4   8       32.27       31.39      1.34 o 
   4  -4   8      112.05      116.47      5.67 o 
   5  -4   8        1.94        0.38      2.02 o 
   6  -4   8        0.06       -0.87      1.35 o 
  -7  -3   8       50.24       43.38      3.23 o 
  -6  -3   8       40.91       41.31      4.25 o 
  -5  -3   8       22.86       19.97      1.48 o 
  -4  -3   8      547.62      522.65      7.43 o 
  -3  -3   8        0.72        0.94      0.64 o 
  -2  -3   8       44.55       38.60      4.29 o 
  -1  -3   8      507.16      488.79     14.20 o 
   0  -3   8      108.18      114.09      2.19 o 
   1  -3   8       49.29       49.97      1.60 o 
   2  -3   8      244.25      238.17      2.72 o 
   3  -3   8      241.20      239.23      6.05 o 
   4  -3   8      552.50      565.42      9.58 o 
   5  -3   8        6.49        5.12      2.87 o 
   6  -3   8        0.45        0.74      1.69 o 
  -7  -2   8        9.49        4.05      2.87 o 
  -6  -2   8       14.47       12.84      5.76 o 
  -5  -2   8      593.88      610.04     34.66 o 
  -4  -2   8      224.87      222.54      8.98 o 
  -3  -2   8      149.22      149.21      2.65 o 
  -2  -2   8      119.71      110.05      2.15 o 
  -1  -2   8     1044.92     1090.85     11.88 o 
   0  -2   8       32.89       32.12      0.85 o 
   1  -2   8      383.49      367.39      3.26 o 
   2  -2   8       37.01       40.96      1.05 o 
   3  -2   8      150.40      139.46      6.36 o 
   4  -2   8      353.13      341.78      9.37 o 
   5  -2   8       97.83       96.41      4.23 o 
   6  -2   8      193.71      183.56     14.14 o 
  -7  -1   8        1.13        0.84      1.92 o 
  -6  -1   8       18.02       16.49      7.54 o 
  -5  -1   8        5.61        5.07      2.78 o 
  -4  -1   8       29.54       25.38      1.24 o 
  -3  -1   8      393.81      433.89      5.68 o 
  -2  -1   8      437.16      424.23      5.92 o 
  -1  -1   8        0.69        0.55      0.44 o 
   0  -1   8        2.89        0.79      0.42 o 
   1  -1   8      949.42      880.98      7.82 o 
   2  -1   8      303.56      321.13      6.80 o 
   3  -1   8      161.49      155.90      4.11 o 
   4  -1   8       30.45       29.86     12.56 o 
   5  -1   8      230.01      213.76      7.09 o 
   6  -1   8        5.90        4.87      3.68 o 
   7  -1   8       21.75       15.95      7.99 o 
  -6   0   8        8.38        6.79      3.33 o 
  -5   0   8        0.54        0.70      1.41 o 
  -4   0   8      433.79      444.93     15.75 o 
  -3   0   8      243.75      239.44      6.92 o 
  -2   0   8     1035.62     1024.25     16.41 o 
  -1   0   8      856.29      873.63      4.98 o 
   0   0   8       30.23       37.00      0.98 o 
   1   0   8      401.24      342.94      9.86 o 
   2   0   8      335.14      367.11      8.50 o 
   3   0   8      424.21      407.91     18.92 o 
   4   0   8       25.74       18.97      7.77 o 
   5   0   8       95.29       92.45      6.02 o 
   6   0   8        5.63        6.57      2.51 o 
   7   0   8       18.22       13.60      5.75 o 
  -6   1   8        9.40        7.71      4.78 o 
  -5   1   8        2.71        3.49      1.53 o 
  -4   1   8       94.11       98.89      4.90 o 
  -3   1   8     1158.10     1107.12     15.15 o 
  -2   1   8        3.33        2.19      2.02 o 
  -1   1   8      129.12      129.31      2.39 o 
   0   1   8      149.35      146.20      2.50 o 
   1   1   8      352.55      391.82      6.39 o 
   2   1   8      278.74      326.86      5.06 o 
   3   1   8      318.85      331.07      7.11 o 
   4   1   8      116.84      113.83      4.57 o 
   5   1   8      245.20      258.57      7.57 o 
   6   1   8        5.36        5.12      2.29 o 
   7   1   8       22.89       20.40      9.00 o 
  -6   2   8       67.82       68.31      4.43 o 
  -5   2   8      132.25      133.49      6.36 o 
  -4   2   8      134.56      133.11      6.54 o 
  -3   2   8        1.75        1.57      0.96 o 
  -2   2   8      997.97     1004.03     18.24 o 
  -1   2   8       77.65       72.67      2.10 o 
   0   2   8      265.11      232.64      3.22 o 
   1   2   8        6.62        7.91      1.99 o 
   2   2   8       50.77       69.03      1.18 o 
   3   2   8      313.03      346.21      4.64 o 
   4   2   8      642.39      631.69     14.52 o 
   5   2   8      139.69      144.92      5.31 o 
   6   2   8        0.01        0.90      1.18 o 
   7   2   8       71.68       66.17      5.03 o 
  -6   3   8        4.18        1.95      2.17 o 
  -5   3   8        6.96        4.32      2.64 o 
  -4   3   8       75.93       70.30     11.12 o 
  -3   3   8       93.63       97.02      6.00 o 
  -2   3   8      288.41      302.38     11.60 o 
  -1   3   8      163.60      166.99      3.05 o 
   0   3   8       54.10       56.44      1.35 o 
   1   3   8      334.51      380.75     61.59 o 
   2   3   8      554.48      534.80     12.59 o 
   3   3   8       85.14       82.14      2.32 o 
   4   3   8       77.67       81.04      2.19 o 
   5   3   8      141.81      133.35      3.97 o 
   6   3   8       10.99        7.81      3.00 o 
   7   3   8      223.50      243.83      9.43 o 
  -5   4   8        3.38        3.67      1.78 o 
  -4   4   8        0.24       -0.32      1.63 o 
  -3   4   8      111.38       96.96      3.57 o 
  -2   4   8       34.12       41.48      0.84 o 
  -1   4   8        0.03        0.09      0.41 o 
   0   4   8        0.13        0.57      0.76 o 
   1   4   8       55.52       63.18      2.02 o 
   2   4   8     1035.80     1030.11     18.37 o 
   3   4   8        3.39        4.60      1.66 o 
   4   4   8       24.81       23.63      1.24 o 
   5   4   8       14.72       16.99      1.55 o 
   6   4   8       32.72       33.80     11.01 o 
   7   4   8       64.54       65.79      5.09 o 
  -5   5   8      104.42      113.64      7.19 o 
  -4   5   8       93.11       97.43      4.50 o 
  -3   5   8       38.93       39.24      2.55 o 
  -2   5   8       69.32       60.06      1.52 o 
  -1   5   8       61.24       59.68      2.23 o 
   0   5   8      261.66      267.84      4.11 o 
   1   5   8      382.48      389.11      6.53 o 
   2   5   8      144.95      156.23      8.55 o 
   3   5   8        4.75        4.41      1.68 o 
   4   5   8      224.60      221.57      6.96 o 
   5   5   8      133.81      122.09      3.92 o 
   6   5   8      155.67      169.95      4.35 o 
   7   5   8       19.08       16.34      7.31 o 
  -4   6   8      100.56       86.39      4.68 o 
  -3   6   8      169.36      160.52     11.16 o 
  -2   6   8      102.66      110.52      6.94 o 
  -1   6   8       31.10       34.94      1.54 o 
   0   6   8       16.91       18.53      1.46 o 
   1   6   8       96.95       92.70      2.70 o 
   2   6   8      159.19      177.13      3.78 o 
   3   6   8      528.32      518.30     12.70 o 
   4   6   8      163.52      174.33      7.22 o 
   5   6   8       19.40       19.04      5.59 o 
   6   6   8      167.60      162.96      4.31 o 
   7   6   8        5.72        4.06      2.89 o 
  -4   7   8       13.41        8.62      5.19 o 
  -3   7   8      316.28      312.22     13.04 o 
  -2   7   8        7.65        3.57      1.94 o 
  -1   7   8       43.32       42.90      3.42 o 
   0   7   8      239.46      228.80      5.55 o 
   2   7   8      474.17      500.97      7.78 o 
   3   7   8      135.49      131.25      4.60 o 
   4   7   8      124.18      113.42      3.85 o 
   5   7   8       74.31       83.52      2.95 o 
   6   7   8       12.79        9.56      3.04 o 
   7   7   8       12.27        7.87      4.29 o 
  -3   8   8       12.30       12.50      6.52 o 
  -2   8   8        0.82        2.21      1.99 o 
  -1   8   8        3.04        4.96      2.21 o 
   0   8   8      114.67      116.17      5.04 o 
   1   8   8      247.34      237.36      5.42 o 
   2   8   8      155.44      160.67      4.21 o 
   3   8   8       55.52       51.46      2.77 o 
   4   8   8        2.29        1.49      1.20 o 
   5   8   8       17.84       18.41      5.84 o 
   6   8   8        5.05        2.12      2.63 o 
  -2   9   8      140.38      119.19      7.45 o 
  -1   9   8       15.81       14.23      7.99 o 
   0   9   8       27.83       29.80      2.35 o 
   1   9   8      254.84      254.89      6.16 o 
   2   9   8        6.94        5.95      1.93 o 
   3   9   8        3.72        2.45      1.98 o 
   4   9   8        8.78        3.93      2.10 o 
   5   9   8      161.45      157.57      5.55 o 
   6   9   8        6.07        6.29      2.41 o 
  -1  10   8      286.51      283.53     11.19 o 
   0  10   8        1.34        2.93      1.55 o 
   1  10   8       39.01       39.73      2.49 o 
   2  10   8        0.09       -0.23      1.72 o 
   3  10   8       15.04       13.31      3.39 o 
   4  10   8       23.71       24.57      3.21 o 
   5  10   8       37.62       35.47      4.34 o 
   1  11   8        4.92        6.20      2.79 o 
   2  11   8       11.82        8.49      3.32 o 
   3  11   8       25.47       25.32      2.93 o 
  -2 -10   9        0.42        0.34      2.22 o 
  -1 -10   9       32.32       35.34      5.26 o 
  -4  -9   9       69.16       57.93      3.38 o 
  -3  -9   9       75.07       74.18      8.10 o 
  -2  -9   9       12.03       11.78      3.94 o 
  -1  -9   9        8.61        6.94      2.17 o 
   0  -9   9       38.60       32.82      3.52 o 
   1  -9   9       16.58       17.57      9.10 o 
  -5  -8   9      173.81      194.03      8.01 o 
  -4  -8   9       35.76       34.80      2.92 o 
  -3  -8   9       48.31       44.02      2.73 o 
  -2  -8   9        8.03        8.53      3.50 o 
  -1  -8   9      247.70      246.12      7.84 o 
   0  -8   9        0.59        0.13      1.31 o 
   1  -8   9        3.12        1.67      1.32 o 
   2  -8   9       79.78       85.23      7.97 o 
   3  -8   9       11.28        9.75      9.31 o 
  -5  -7   9        0.28        1.10      1.53 o 
  -4  -7   9        1.93        2.29      1.60 o 
  -3  -7   9       17.85       12.90      3.40 o 
  -2  -7   9       62.80       62.31      3.09 o 
  -1  -7   9      263.60      273.27      9.60 o 
   0  -7   9       35.04       41.53      2.53 o 
   1  -7   9        7.24        9.54      3.45 o 
   2  -7   9       36.36       33.12      2.13 o 
   3  -7   9        6.87        2.54      2.69 o 
   4  -7   9        8.66        7.15      4.34 o 
  -6  -6   9      122.61      113.53      4.38 o 
  -5  -6   9        0.19        1.14      1.35 o 
  -4  -6   9      107.92      106.89      3.78 o 
  -3  -6   9        2.40        4.79      1.52 o 
  -2  -6   9     1187.68     1156.97     26.40 o 
  -1  -6   9      318.03      298.52      7.80 o 
   0  -6   9        9.76       14.48      2.56 o 
   1  -6   9       81.32       76.87      3.09 o 
   2  -6   9       58.55       44.51      1.85 o 
   3  -6   9       23.15       26.20      2.39 o 
   4  -6   9       11.39       12.01      5.16 o 
  -6  -5   9        7.46        7.52      5.20 o 
  -5  -5   9       72.04       61.34      2.71 o 
  -4  -5   9      250.67      226.48      6.09 o 
  -3  -5   9       48.94       44.93      2.31 o 
  -2  -5   9        0.07       -2.20      2.20 o 
  -1  -5   9     1988.28     2016.33     56.67 o 
   0  -5   9      349.54      317.18      9.93 o 
   1  -5   9      462.82      481.10     16.59 o 
   2  -5   9       33.56       23.38      1.39 o 
   3  -5   9       86.19       60.56      2.72 o 
   4  -5   9       68.73       72.60      4.31 o 
   5  -5   9       28.28       25.78      4.65 o 
  -6  -4   9       15.85       10.61      9.78 o 
  -5  -4   9       30.90       30.90      1.40 o 
  -4  -4   9      289.68      323.07      7.79 o 
  -3  -4   9        5.64        5.87      1.04 o 
  -2  -4   9      101.80      105.20      7.08 o 
  -1  -4   9       10.75       10.69      4.39 o 
   0  -4   9       32.68       44.17      2.46 o 
   1  -4   9       91.11       89.20      2.46 o 
   2  -4   9        5.96        7.68      2.05 o 
   3  -4   9      417.38      391.74      9.96 o 
   4  -4   9       73.73       63.71      2.76 o 
   5  -4   9       14.62       10.43      5.17 o 
   6  -4   9       26.24       14.99     11.73 o 
  -6  -3   9       35.62       38.12      4.25 o 
  -5  -3   9      613.97      640.46     17.24 o 
  -4  -3   9       70.32       71.39      1.80 o 
  -3  -3   9      298.37      297.42      5.61 o 
  -2  -3   9      323.52      316.08      5.14 o 
  -1  -3   9        1.36        3.59      2.21 o 
   0  -3   9      301.63      282.68     12.30 o 
   1  -3   9      348.05      337.49      5.26 o 
   2  -3   9      306.95      308.01      4.86 o 
   3  -3   9      285.75      282.85      4.26 o 
   4  -3   9        3.01        2.85      1.50 o 
   5  -3   9        2.02        3.37      1.71 o 
   6  -3   9        8.13        9.54      4.38 o 
  -6  -2   9        7.55        6.31      2.71 o 
  -5  -2   9      296.36      292.19     11.41 o 
  -4  -2   9      508.57      517.03      8.24 o 
  -3  -2   9      555.16      551.08      9.00 o 
  -2  -2   9       12.19       13.84      0.65 o 
  -1  -2   9       16.03       22.99      1.50 o 
   0  -2   9      555.48      544.67      5.93 o 
   1  -2   9       99.96       86.66      1.88 o 
   2  -2   9      338.01      344.82      5.93 o 
   3  -2   9      407.93      411.39      7.82 o 
   4  -2   9       17.64       20.12      3.25 o 
   5  -2   9      225.26      213.74      8.38 o 
   6  -2   9       32.11       23.76      9.32 o 
  -6  -1   9      195.70      212.21      6.96 o 
  -5  -1   9       83.23       73.49      3.90 o 
  -4  -1   9     1213.61     1215.18     24.80 o 
  -3  -1   9      573.39      565.60      8.73 o 
  -2  -1   9       38.55       35.58      1.44 o 
  -1  -1   9      625.14      637.64      6.96 o 
   0  -1   9     1611.65     1716.62     22.04 o 
   1  -1   9       58.06       63.63      1.27 o 
   2  -1   9      382.82      375.08      5.05 o 
   3  -1   9      951.58      917.94     12.27 o 
   4  -1   9     2805.66     2827.91     28.00 o 
   5  -1   9       62.11       52.63      3.02 o 
   6  -1   9        0.20        0.21      1.79 o 
   7  -1   9        0.02        1.02      1.29 o 
  -6   0   9      239.86      241.19     13.11 o 
  -5   0   9      296.41      294.70     19.44 o 
  -4   0   9      352.44      362.98     18.01 o 
  -3   0   9      166.02      170.29      3.85 o 
  -2   0   9      313.91      301.52      4.05 o 
  -1   0   9      989.61      979.01      9.33 o 
   0   0   9      391.28      415.33      6.20 o 
   1   0   9     1318.08     1405.67     24.99 o 
   2   0   9      143.31      133.34      2.96 o 
   3   0   9      260.62      266.21      8.50 o 
   4   0   9       63.61       64.98      3.13 o 
   5   0   9      672.64      667.90      9.05 o 
   6   0   9       20.86       16.22      5.82 o 
   7   0   9       62.39       69.97      5.40 o 
  -6   1   9       29.05       27.54      2.50 o 
  -5   1   9        0.68        1.96      1.50 o 
  -4   1   9        0.02        0.30      1.79 o 
  -3   1   9      161.00      171.28      7.43 o 
  -2   1   9       27.05       31.78      1.92 o 
  -1   1   9      818.43      802.25      6.34 o 
   0   1   9      344.03      349.01      5.12 o 
   1   1   9      455.53      421.54      6.79 o 
   2   1   9       54.87       70.75      1.33 o 
   3   1   9      222.50      226.36      6.41 o 
   4   1   9        9.80        8.52      2.59 o 
   5   1   9       19.26       20.70      6.22 o 
   6   1   9       69.67       69.93      3.38 o 
   7   1   9        0.46        0.58      2.38 o 
  -6   2   9        1.84        1.61      1.31 o 
  -5   2   9       24.19       25.89      3.20 o 
  -4   2   9      416.84      415.78     20.32 o 
  -3   2   9      174.49      172.60      4.24 o 
  -2   2   9       14.28       14.19      6.04 o 
  -1   2   9        1.23        3.25      0.27 o 
   0   2   9      201.26      208.53      2.66 o 
   1   2   9       44.40       33.08      1.15 o 
   2   2   9       61.42       52.41      1.30 o 
   3   2   9      463.29      397.97      5.67 o 
   4   2   9       20.88       14.88      0.67 o 
   5   2   9       35.70       38.33      3.44 o 
   6   2   9       17.86       17.63      6.89 o 
   7   2   9        0.02        0.49      1.53 o 
  -6   3   9       14.03       10.05      4.06 o 
  -5   3   9        4.57        2.05      1.87 o 
  -4   3   9        5.52        3.79      1.36 o 
  -3   3   9        4.51        5.59      2.66 o 
  -2   3   9        2.28        1.97      1.76 o 
  -1   3   9       26.24       28.92      0.60 o 
   0   3   9      164.38      147.83      4.71 o 
   1   3   9     1445.66     1475.96     15.82 o 
   2   3   9       50.60       61.82      4.00 o 
   3   3   9      597.10      613.18      6.73 o 
   4   3   9       30.53       30.44      3.32 o 
   5   3   9        3.00        6.49      1.78 o 
   6   3   9       64.92       68.64      3.53 o 
   7   3   9        8.09        6.31      3.65 o 
  -5   4   9        8.35       10.86      4.34 o 
  -4   4   9        6.72        6.45      2.61 o 
  -3   4   9       15.97       20.04      6.71 o 
  -2   4   9     1263.87     1236.20     48.84 o 
  -1   4   9        0.37        0.26      0.60 o 
   0   4   9      415.01      405.70     13.35 o 
   1   4   9       96.85       90.05      2.62 o 
   2   4   9     2280.00     2461.91     17.05 o 
   3   4   9        0.54        0.73      1.07 o 
   4   4   9       53.51       44.63      4.50 o 
   5   4   9      566.58      535.38      7.43 o 
   6   4   9       70.85       60.80      3.35 o 
   7   4   9       27.09       15.88      6.55 o 
  -5   5   9       33.17       34.01      6.44 o 
  -4   5   9        5.32        1.93      1.37 o 
  -3   5   9        3.99        1.40      1.48 o 
  -2   5   9        8.45       16.78      5.93 o 
  -1   5   9      445.81      497.29     12.52 o 
   0   5   9      199.71      224.22      4.75 o 
   1   5   9       79.73       72.41      2.41 o 
   2   5   9       10.23        6.43      2.37 o 
   3   5   9      181.77      200.41      4.61 o 
   4   5   9      220.98      232.21      5.30 o 
   5   5   9      110.21      124.81      3.99 o 
   6   5   9      107.16       86.88      5.04 o 
   7   5   9       78.24       71.51      3.76 o 
  -4   6   9       12.97       10.34      4.88 o 
  -3   6   9      368.09      358.45     10.09 o 
  -2   6   9        4.32        5.45      3.05 o 
  -1   6   9      154.18      134.94      5.03 o 
   0   6   9       42.08       45.10      1.86 o 
   1   6   9        0.27        0.30      0.98 o 
   2   6   9       52.67       45.58      1.85 o 
   3   6   9       64.22       67.63      3.45 o 
   4   6   9      169.56      169.93      4.71 o 
   5   6   9       78.70       86.42      3.23 o 
   6   6   9       13.10       14.49      3.02 o 
   7   6   9       85.21       94.63      4.87 o 
  -4   7   9       46.19       46.73      3.96 o 
  -3   7   9       48.86       51.36      4.16 o 
  -2   7   9      263.71      254.49      7.96 o 
  -1   7   9       19.08       16.72      3.92 o 
   0   7   9       73.24       74.84      2.87 o 
   1   7   9        5.70        8.63      2.40 o 
   2   7   9      106.13       97.75      2.91 o 
   3   7   9       58.18       57.83      3.07 o 
   4   7   9      369.68      381.52     11.34 o 
   5   7   9        9.71       10.24      3.83 o 
   6   7   9        0.96        0.98      0.77 o 
   7   7   9       49.12       53.70      4.48 o 
  -3   8   9       32.26       19.18      9.83 o 
  -2   8   9       39.36       42.85      3.16 o 
  -1   8   9       11.68        9.31      4.55 o 
   0   8   9        5.34        4.30      1.40 o 
   1   8   9      372.00      373.29      7.87 o 
   2   8   9      476.92      499.29      9.56 o 
   3   8   9       17.40       16.49      4.64 o 
   4   8   9      168.36      171.56      4.68 o 
   5   8   9       39.94       39.54      2.14 o 
   6   8   9      689.15      747.69     16.35 o 
  -2   9   9        0.02        0.49      1.74 o 
  -1   9   9        1.40        1.74      1.85 o 
   0   9   9      103.51      111.75      3.16 o 
   1   9   9      216.84      221.32      6.21 o 
   2   9   9      239.44      238.87      6.69 o 
   3   9   9      736.24      744.15     13.68 o 
   4   9   9       89.57       97.59      3.60 o 
   5   9   9       29.29       30.52      3.27 o 
   6   9   9        8.17        6.90      2.89 o 
  -1  10   9       11.28        8.01      3.64 o 
   0  10   9       19.97       19.32      6.39 o 
   1  10   9        7.35        6.57      3.20 o 
   2  10   9       73.12       65.47      3.01 o 
   3  10   9       51.65       54.66      4.10 o 
   4  10   9        4.02        4.17      1.60 o 
   5  10   9        0.60        1.17      1.29 o 
   2  11   9       19.60       14.51      5.24 o 
   3  11   9       28.68       30.03      3.30 o 
  -3  -9  10      202.42      211.58      8.47 o 
  -2  -9  10      476.27      519.09     16.52 o 
  -1  -9  10        6.30        7.61      2.78 o 
   0  -9  10       16.01       12.28      6.47 o 
   1  -9  10      332.14      360.28     18.32 o 
  -5  -8  10      108.19      116.17      6.29 o 
  -4  -8  10        2.56        1.27      1.23 o 
  -3  -8  10       53.95       55.55      3.17 o 
  -2  -8  10        1.10        2.01      1.28 o 
  -1  -8  10        9.56        7.02      2.74 o 
   0  -8  10        0.80        1.96      1.33 o 
   1  -8  10      128.79      127.46      5.37 o 
   2  -8  10       42.76       48.65      4.31 o 
  -5  -7  10       25.32       27.58      2.92 o 
  -4  -7  10        0.19        0.62      1.06 o 
  -3  -7  10        4.59        6.35      2.05 o 
  -2  -7  10        0.84        0.34      1.10 o 
  -1  -7  10        0.78        2.17      1.83 o 
   0  -7  10      141.71      150.33      5.57 o 
   1  -7  10       61.72       58.81      2.92 o 
   2  -7  10      117.03      120.22      5.71 o 
   3  -7  10       55.18       64.54      5.22 o 
  -6  -6  10       10.13        4.56      3.43 o 
  -5  -6  10      135.67      143.73      6.11 o 
  -4  -6  10       32.02       29.73      2.31 o 
  -3  -6  10       94.15       93.71      4.24 o 
  -2  -6  10      145.94      132.28      5.35 o 
  -1  -6  10       24.51       18.80      2.35 o 
   0  -6  10       79.46       89.48      3.77 o 
   1  -6  10       19.75       14.35      1.85 o 
   2  -6  10       33.31       37.76      1.50 o 
   3  -6  10       34.09       35.10      2.56 o 
   4  -6  10        7.21        5.64      3.53 o 
  -6  -5  10       72.36       71.32      5.25 o 
  -5  -5  10        7.65        6.11      2.72 o 
  -4  -5  10       88.07       86.80      3.86 o 
  -3  -5  10       87.84       89.09      5.43 o 
  -2  -5  10      154.58      145.50      3.75 o 
  -1  -5  10      561.52      528.90     20.59 o 
   0  -5  10      240.83      207.98      4.80 o 
   1  -5  10       21.57       21.94      1.25 o 
   2  -5  10       38.31       22.76      2.44 o 
   3  -5  10      102.66       85.30      4.60 o 
   4  -5  10        0.82        0.80      1.29 o 
   5  -5  10      164.23      171.17      5.74 o 
  -6  -4  10      103.17      109.11     10.23 o 
  -5  -4  10       40.76       48.76      4.14 o 
  -4  -4  10       26.38       24.70      4.48 o 
  -3  -4  10        5.20        5.16      1.86 o 
  -2  -4  10       55.79       53.10      4.97 o 
  -1  -4  10     1893.71     1756.78     35.70 o 
   0  -4  10      412.17      401.13      8.99 o 
   1  -4  10       66.71       66.91      1.84 o 
   2  -4  10        4.08        4.26      1.64 o 
   3  -4  10       89.24      108.53      5.21 o 
   4  -4  10      152.62      150.47     11.73 o 
   5  -4  10       16.28       12.37      6.29 o 
  -6  -3  10        3.49        2.23      5.17 o 
  -5  -3  10       24.59       24.93      2.96 o 
  -4  -3  10       71.96       61.69      2.30 o 
  -3  -3  10       26.73       24.71      1.12 o 
  -2  -3  10        0.35        0.46      1.04 o 
  -1  -3  10       97.23       86.87      2.51 o 
   0  -3  10      375.89      388.65      5.69 o 
   1  -3  10       76.36       81.75      1.63 o 
   2  -3  10      291.77      286.47      4.59 o 
   3  -3  10        2.63        2.06      1.44 o 
   4  -3  10        9.27        9.28      3.57 o 
   5  -3  10        6.05        3.61      2.84 o 
   6  -3  10       76.84       81.54      5.48 o 
  -6  -2  10       61.32       55.47      4.06 o 
  -5  -2  10        4.89        2.74      1.45 o 
  -4  -2  10      893.76      887.72     16.75 o 
  -3  -2  10       55.87       60.15      1.49 o 
  -2  -2  10       36.53       36.66      0.81 o 
  -1  -2  10       21.26       20.61      3.87 o 
   0  -2  10      134.75      122.94      3.01 o 
   1  -2  10      584.54      548.09      6.91 o 
   2  -2  10       33.76       23.24      1.96 o 
   3  -2  10      387.71      386.17     12.08 o 
   4  -2  10        8.95        7.80      3.50 o 
   5  -2  10      123.53      123.82      4.34 o 
   6  -2  10       21.03       17.38      7.16 o 
  -6  -1  10        2.24        1.54      1.56 o 
  -5  -1  10      326.58      323.27     10.69 o 
  -4  -1  10        0.99        1.95      1.30 o 
  -3  -1  10      131.34      133.72      1.97 o 
  -2  -1  10      280.66      264.28      5.57 o 
  -1  -1  10        2.25        2.47      0.84 o 
   0  -1  10      913.96      958.33     12.33 o 
   1  -1  10       25.28       24.20      0.76 o 
   2  -1  10        7.54        7.04      1.00 o 
   3  -1  10      322.76      338.13      6.84 o 
   4  -1  10       70.66       64.84      4.44 o 
   5  -1  10        0.24        1.34      1.52 o 
   6  -1  10      128.71      138.08      7.28 o 
  -6   0  10      280.14      273.41      9.44 o 
  -5   0  10      319.00      334.21      9.60 o 
  -4   0  10        0.09        0.81      1.46 o 
  -3   0  10       20.92       20.29      1.16 o 
  -2   0  10      413.77      406.89      4.55 o 
  -1   0  10      164.80      160.55      3.52 o 
   0   0  10      109.71      109.86      1.85 o 
   1   0  10      555.01      588.43     11.03 o 
   2   0  10        6.53        6.56      0.99 o 
   3   0  10     1029.39     1058.28     35.14 o 
   4   0  10     2161.33     1991.34     68.92 o 
   5   0  10      498.20      498.89     11.54 o 
   6   0  10        2.44        1.67      2.31 o 
   7   0  10       13.92       11.24      5.42 o 
  -6   1  10       27.70       26.53      3.33 o 
  -5   1  10        0.04       -0.53      1.59 o 
  -4   1  10      326.62      326.75      5.86 o 
  -3   1  10      557.42      562.16     16.62 o 
  -2   1  10       45.23       51.98      2.33 o 
  -1   1  10      436.79      425.77      9.61 o 
   0   1  10       38.65       36.51      1.82 o 
   1   1  10        8.35        6.77      4.39 o 
   2   1  10      483.93      470.16      9.60 o 
   3   1  10       50.16       51.12      2.95 o 
   4   1  10      537.90      520.57     16.45 o 
   5   1  10      329.06      316.40      6.20 o 
   6   1  10       37.72       35.17      3.80 o 
   7   1  10       22.64       18.64      8.69 o 
  -6   2  10        0.80        1.74      1.58 o 
  -5   2  10        4.73        3.95      1.95 o 
  -4   2  10       12.11        8.73      4.18 o 
  -3   2  10       64.90       58.17      2.66 o 
  -2   2  10        8.17        6.07      2.58 o 
  -1   2  10      290.36      306.75      5.38 o 
   0   2  10      156.32      168.00      2.79 o 
   1   2  10       53.45       54.73      1.45 o 
   2   2  10      241.04      243.87      4.00 o 
   3   2  10       22.03       22.08      1.05 o 
   4   2  10      262.61      247.99      7.06 o 
   5   2  10        4.57        1.83      1.79 o 
   6   2  10      124.57      130.14      5.49 o 
   7   2  10       38.54       37.43      3.02 o 
  -5   3  10       43.91       40.29      2.99 o 
  -4   3  10       39.09       39.18      3.05 o 
  -3   3  10      458.10      457.38     24.28 o 
  -2   3  10        9.09       10.97      3.62 o 
  -1   3  10      549.54      544.91      6.01 o 
   0   3  10      354.70      384.33      9.01 o 
   1   3  10        1.08        2.57      1.62 o 
   2   3  10       43.10       47.73      1.97 o 
   3   3  10       50.58       36.77      4.25 o 
   4   3  10      489.10      475.13     11.73 o 
   5   3  10        6.69        6.43      3.53 o 
   6   3  10        7.03        5.69      1.71 o 
   7   3  10        2.03        1.64      2.15 o 
  -5   4  10       10.96        7.09      3.67 o 
  -4   4  10        2.26       14.18      9.42 o 
  -3   4  10      140.68      124.78      5.51 o 
  -2   4  10     1227.86     1188.07     35.53 o 
  -1   4  10      107.25      104.53      2.29 o 
   0   4  10      360.23      369.39      5.73 o 
   1   4  10      101.32      119.07      2.75 o 
   2   4  10       10.52        9.64      3.28 o 
   3   4  10       95.43       86.85      2.71 o 
   4   4  10        0.41        4.18      1.96 o 
   5   4  10       80.31       51.47      2.58 o 
   6   4  10       95.99       90.20      3.78 o 
   7   4  10       58.79       54.57      3.59 o 
  -5   5  10        3.94        0.64      2.08 o 
  -4   5  10       19.93       25.99      9.35 o 
  -3   5  10       23.31       20.53      8.06 o 
  -2   5  10        0.35       -1.45      2.04 o 
  -1   5  10       72.71       73.34      1.80 o 
   0   5  10       13.56       13.73      2.35 o 
   1   5  10     3075.22     3125.73     25.32 o 
   2   5  10       96.02      104.96      2.95 o 
   3   5  10       79.41       71.83      2.24 o 
   4   5  10       80.85       71.08      2.44 o 
   5   5  10       14.47        7.77      2.35 o 
   6   5  10       24.40       34.14      4.21 o 
   7   5  10       31.72       35.26      2.97 o 
  -4   6  10       16.76       16.56      8.95 o 
  -3   6  10        8.12        5.71      3.23 o 
  -2   6  10       70.45       76.25      4.19 o 
  -1   6  10        3.94        3.63      1.40 o 
   0   6  10      680.53      706.58     13.68 o 
   1   6  10       65.42       60.80      2.23 o 
   2   6  10      374.76      381.81      6.51 o 
   3   6  10        1.50        1.96      1.11 o 
   4   6  10        0.00        1.23      1.06 o 
   5   6  10       33.94       34.54      2.58 o 
   6   6  10       11.16       10.20      4.05 o 
   7   6  10        3.54        0.65      2.49 o 
  -3   7  10        3.25        3.04      1.76 o 
  -2   7  10       26.18       21.37     10.40 o 
  -1   7  10       38.96       42.64      3.21 o 
   0   7  10      254.63      256.11      5.16 o 
   1   7  10      142.70      146.49      4.42 o 
   2   7  10       69.08       66.99      2.76 o 
   3   7  10      200.92      217.61      4.69 o 
   4   7  10      104.89       97.34      3.79 o 
   5   7  10      110.21      115.21      3.96 o 
   6   7  10        0.09        0.01      1.84 o 
  -3   8  10      193.46      180.91      8.78 o 
  -2   8  10        4.60        3.23      2.80 o 
  -1   8  10       25.91       27.62      3.70 o 
   0   8  10       16.63       14.79      3.45 o 
   1   8  10        1.84        2.24      1.13 o 
   2   8  10      446.55      458.86     13.08 o 
   3   8  10      450.61      445.19     10.24 o 
   4   8  10      105.99      103.88      4.24 o 
   5   8  10        5.15        5.61      2.13 o 
   6   8  10        0.71        0.44      1.78 o 
  -2   9  10        3.37        2.94      3.42 o 
  -1   9  10       54.35       54.71      3.96 o 
   0   9  10      221.02      212.32      9.08 o 
   1   9  10        0.55        1.17      1.27 o 
   2   9  10      148.36      158.31      4.35 o 
   3   9  10      278.30      268.29      5.14 o 
   4   9  10      184.39      171.04      7.15 o 
   5   9  10       74.30       82.19      5.28 o 
   0  10  10       15.08       13.45      4.72 o 
   1  10  10      239.65      233.59      7.40 o 
   2  10  10       96.95       99.64      4.63 o 
   3  10  10        0.10        1.18      1.40 o 
   4  10  10        4.02        5.19      1.86 o 
  -3  -9  11      473.83      511.96     29.13 o 
  -2  -9  11       32.18       23.28      9.08 o 
  -1  -9  11      145.18      133.28      5.26 o 
   0  -9  11        0.02        0.30      1.92 o 
  -4  -8  11      139.17      150.36      5.68 o 
  -3  -8  11      140.64      133.61      6.24 o 
  -2  -8  11       69.07       74.17      5.82 o 
  -1  -8  11      149.49      148.43      5.30 o 
   0  -8  11       41.59       47.29      2.66 o 
   1  -8  11        0.12       -0.85      1.58 o 
   2  -8  11       35.12       31.08     17.05 o 
  -5  -7  11        5.82        3.16      2.49 o 
  -4  -7  11       70.76       72.33      4.36 o 
  -3  -7  11       27.03       31.15      3.69 o 
  -2  -7  11       83.51       74.24      5.94 o 
  -1  -7  11       91.80      101.95      6.29 o 
   0  -7  11       16.98       17.36      5.45 o 
   1  -7  11      171.29      172.72      4.12 o 
   2  -7  11       75.74       68.98      4.57 o 
   3  -7  11       71.00       65.55      5.17 o 
  -5  -6  11       17.61       10.83      4.82 o 
  -4  -6  11       93.73       97.30      3.70 o 
  -3  -6  11        0.10       -0.86      1.35 o 
  -2  -6  11       26.59       29.49      5.31 o 
  -1  -6  11       31.57       33.98      2.82 o 
   0  -6  11        0.04        1.08      0.94 o 
   1  -6  11      282.63      302.96     10.97 o 
   2  -6  11       11.15       14.44      5.94 o 
   3  -6  11      114.99      103.94      6.06 o 
   4  -6  11        1.83        1.51      2.00 o 
  -6  -5  11        1.72        5.12      5.19 o 
  -5  -5  11       12.82        9.70      4.66 o 
  -4  -5  11       11.84       12.62      4.74 o 
  -3  -5  11       22.11       20.98      3.06 o 
  -2  -5  11       10.53        9.97      3.79 o 
  -1  -5  11      141.05      123.53      4.59 o 
   0  -5  11       97.86      105.29      3.74 o 
   1  -5  11      134.23      134.48      5.11 o 
   2  -5  11      166.15      169.94      3.68 o 
   3  -5  11       47.88       49.71      2.31 o 
   4  -5  11       24.70       23.81      7.51 o 
   5  -5  11       26.15       17.90      9.71 o 
  -6  -4  11       42.12       42.49      4.29 o 
  -5  -4  11       86.87       97.62      7.08 o 
  -4  -4  11        4.11        2.21      1.71 o 
  -3  -4  11        2.82        3.74      1.44 o 
  -2  -4  11       93.50       91.14      5.64 o 
  -1  -4  11      483.26      463.89     28.31 o 
   0  -4  11      529.12      532.46     16.04 o 
   1  -4  11        1.26        0.32      0.65 o 
   2  -4  11        5.56        6.14      2.29 o 
   3  -4  11       13.32       11.76      4.15 o 
   4  -4  11      132.94      120.99      4.57 o 
   5  -4  11      115.50      120.54      5.21 o 
  -6  -3  11       87.72       93.43      6.94 o 
  -5  -3  11      185.94      216.02      8.36 o 
  -4  -3  11        4.39        3.88      1.73 o 
  -3  -3  11        3.73        5.34      1.81 o 
  -2  -3  11      245.85      231.11      7.55 o 
  -1  -3  11       77.05       75.02      6.41 o 
   0  -3  11      541.17      550.98      9.87 o 
   1  -3  11      190.28      176.74      4.87 o 
   2  -3  11        5.37        5.07      0.70 o 
   3  -3  11      185.53      181.32      5.39 o 
   4  -3  11       23.68       24.35      4.82 o 
   5  -3  11      285.24      301.33      8.82 o 
   6  -3  11        0.02        0.65      1.44 o 
  -6  -2  11       14.62       14.65      8.46 o 
  -5  -2  11        2.33        1.45      1.66 o 
  -4  -2  11       15.23       14.36      3.25 o 
  -3  -2  11       30.82       28.20      1.80 o 
  -2  -2  11      104.03      113.31      2.50 o 
  -1  -2  11     1059.32     1008.18     22.56 o 
   0  -2  11       32.58       32.69      0.71 o 
   1  -2  11      344.14      333.14      5.46 o 
   2  -2  11      818.02      796.99     12.50 o 
   3  -2  11      272.68      263.02      5.66 o 
   4  -2  11      201.85      200.38      5.80 o 
   5  -2  11       11.54        7.15      4.50 o 
   6  -2  11        7.57        5.89      3.07 o 
  -6  -1  11      116.98      117.30      5.63 o 
  -5  -1  11        0.99        0.94      1.96 o 
  -4  -1  11       39.40       38.73      3.50 o 
  -3  -1  11      185.90      196.72      2.74 o 
  -2  -1  11       33.84       37.39      1.36 o 
  -1  -1  11      146.40      144.86      2.26 o 
   0  -1  11       46.82       54.16      1.57 o 
   1  -1  11      372.01      397.04      6.58 o 
   2  -1  11      625.43      591.53      7.46 o 
   3  -1  11       11.46        9.67      4.15 o 
   4  -1  11       34.95       34.67      3.17 o 
   5  -1  11       22.65       17.15      7.50 o 
   6  -1  11        2.25        2.57      1.74 o 
  -6   0  11       26.83       22.14      8.32 o 
  -5   0  11       65.46       58.38      3.18 o 
  -4   0  11       22.90       22.01      2.40 o 
  -3   0  11       48.82       50.50      2.35 o 
  -2   0  11       45.32       45.62      1.66 o 
  -1   0  11        7.62        5.58      1.86 o 
   0   0  11      290.14      282.82      6.05 o 
   1   0  11      504.65      487.46      8.83 o 
   2   0  11        8.63       13.56      0.61 o 
   3   0  11       46.91       44.00     16.54 o 
   4   0  11      244.76      236.93     10.55 o 
   5   0  11      128.61      115.51      4.59 o 
   6   0  11       82.45       81.39      3.65 o 
   7   0  11       29.97       26.75      2.95 o 
  -6   1  11        0.40        1.04      1.76 o 
  -5   1  11        0.32        1.33      1.67 o 
  -4   1  11       84.07       87.45      5.14 o 
  -3   1  11      103.32      110.76      4.42 o 
  -2   1  11      555.67      599.48     10.67 o 
  -1   1  11       14.00       14.24      1.15 o 
   0   1  11      114.47      115.36      2.88 o 
   1   1  11      389.27      386.88      8.06 o 
   2   1  11      226.67      233.09      2.33 o 
   3   1  11       10.35        9.99      3.00 o 
   4   1  11      549.30      534.31     19.37 o 
   5   1  11       55.71       37.89     10.39 o 
   6   1  11       25.14       26.61      3.51 o 
   7   1  11       18.20       12.32      4.58 o 
  -5   2  11       31.70       33.96      4.07 o 
  -4   2  11      297.09      311.35     12.01 o 
  -3   2  11        1.28        0.56      0.86 o 
  -2   2  11      301.37      310.60      6.73 o 
  -1   2  11       15.35       17.16      0.63 o 
   0   2  11      406.02      434.06      6.81 o 
   1   2  11       56.43       51.85      1.78 o 
   2   2  11       83.51       85.31      2.43 o 
   3   2  11      924.20      884.98     12.03 o 
   4   2  11      153.05      164.13      5.81 o 
   5   2  11      168.67      161.73      5.25 o 
   6   2  11        9.44        9.55      3.56 o 
   7   2  11        2.31        1.34      1.51 o 
  -5   3  11       35.55       44.72      4.70 o 
  -4   3  11        7.45        6.31      2.79 o 
  -3   3  11      543.17      550.06     19.70 o 
  -2   3  11      196.07      199.35      7.17 o 
  -1   3  11        3.39        2.95      0.34 o 
   0   3  11      304.38      308.60      4.06 o 
   1   3  11      215.64      232.92      3.85 o 
   2   3  11       16.56       16.87      1.29 o 
   3   3  11      502.65      515.98      7.54 o 
   4   3  11       15.06        9.85      2.56 o 
   5   3  11        8.45        9.61      3.83 o 
   6   3  11       36.28       33.28      2.70 o 
   7   3  11       50.70       52.04      4.85 o 
  -5   4  11      133.25      127.52      5.48 o 
  -4   4  11       62.92       69.57      3.90 o 
  -3   4  11      200.14      203.28      8.39 o 
  -2   4  11      133.71      120.23      4.34 o 
  -1   4  11      114.07      116.70      2.29 o 
   0   4  11      103.47      125.43      3.30 o 
   1   4  11        6.22        5.86      1.72 o 
   2   4  11       80.93       72.51      2.55 o 
   3   4  11       60.15       60.49      2.51 o 
   4   4  11       95.35       81.52      3.53 o 
   5   4  11        0.09        0.59      2.35 o 
   6   4  11      169.00      185.53      5.92 o 
   7   4  11       38.74       30.06      9.06 o 
  -4   5  11       14.25       11.98      5.25 o 
  -3   5  11       34.15       34.33      2.95 o 
  -2   5  11       83.44       77.77      3.25 o 
  -1   5  11       13.92       10.97      1.72 o 
   0   5  11       26.52       26.41      1.61 o 
   1   5  11      745.26      749.10     18.69 o 
   2   5  11       77.91       73.51      2.26 o 
   3   5  11       27.28       23.69      1.65 o 
   4   5  11       25.88       15.77      4.05 o 
   5   5  11       92.99      109.38      3.73 o 
   6   5  11       95.52       94.48      7.43 o 
   7   5  11       11.98       12.18      5.65 o 
  -4   6  11        0.63        0.78      1.96 o 
  -3   6  11       12.94        9.51      5.24 o 
  -2   6  11        8.02        3.81      3.27 o 
  -1   6  11       38.90       40.08      2.98 o 
   0   6  11      690.18      687.49     14.32 o 
   1   6  11       20.58       18.31      3.63 o 
   2   6  11      119.71      115.50      3.32 o 
   3   6  11       13.86       11.44      3.25 o 
   4   6  11        2.67        4.41      1.78 o 
   5   6  11      207.22      236.75      7.78 o 
   6   6  11      136.27      141.67      5.84 o 
   7   6  11       33.40       22.29      9.75 o 
  -3   7  11        5.39        4.70      2.65 o 
  -2   7  11        4.59        1.67      1.99 o 
  -1   7  11       53.66       51.95      3.26 o 
   0   7  11        6.99        7.80      2.13 o 
   1   7  11     1057.50     1080.98     10.32 o 
   2   7  11       53.10       55.21      2.96 o 
   3   7  11       29.61       31.28      2.72 o 
   4   7  11        5.96        9.79      2.43 o 
   5   7  11       24.60       17.89      3.77 o 
   6   7  11      131.29      135.35      6.02 o 
  -2   8  11       65.18       65.12      4.06 o 
  -1   8  11      201.50      177.63      6.75 o 
   0   8  11       18.12       18.41      1.65 o 
   1   8  11       78.69       83.93      2.80 o 
   2   8  11       13.26       16.06      2.06 o 
   3   8  11       86.06       87.93      3.25 o 
   4   8  11       76.22       75.63      3.43 o 
   5   8  11        8.20        7.47      2.83 o 
   6   8  11        9.44        3.73      3.02 o 
  -1   9  11       12.69        9.00      5.61 o 
   0   9  11      178.05      161.89      9.28 o 
   1   9  11       10.32        9.20      3.94 o 
   2   9  11        1.16        0.85      1.33 o 
   3   9  11       42.75       46.40      3.15 o 
   4   9  11        0.31        1.57      1.17 o 
   5   9  11       29.23       27.48      2.90 o 
   0  10  11       93.94       94.75      7.84 o 
   1  10  11       45.59       42.43      2.53 o 
   2  10  11       10.92       10.26      3.77 o 
   3  10  11       13.83       11.84      3.52 o 
   4  10  11       15.51        9.77      4.96 o 
  -2  -9  12       23.05       20.63      7.47 o 
  -1  -9  12       79.23       76.27      8.41 o 
  -4  -8  12      120.47      141.42      6.47 o 
  -3  -8  12       27.54       29.33      2.85 o 
  -2  -8  12       52.43       50.46      3.71 o 
  -1  -8  12        2.70        0.42      1.85 o 
   0  -8  12       39.34       29.46      5.66 o 
   1  -8  12      186.71      217.51     10.73 o 
   2  -8  12       70.53       80.59      7.35 o 
  -4  -7  12        1.40        1.20      1.23 o 
  -3  -7  12      328.31      364.28     11.62 o 
  -2  -7  12      259.30      265.32      5.54 o 
  -1  -7  12       58.30       50.25      2.82 o 
   0  -7  12        9.52        9.46      3.56 o 
   1  -7  12       27.63       32.44      6.40 o 
   2  -7  12       19.56       14.11      9.97 o 
   3  -7  12       32.42       33.23      4.18 o 
  -5  -6  12        1.51        2.10      1.57 o 
  -4  -6  12      114.72      117.56      8.90 o 
  -3  -6  12      174.71      177.37      5.57 o 
  -2  -6  12       64.93       70.03      4.68 o 
  -1  -6  12       90.04       87.84      4.13 o 
   0  -6  12        2.75        5.90      1.66 o 
   1  -6  12       63.79       70.78      3.10 o 
   2  -6  12       97.98       91.12      5.50 o 
   3  -6  12        1.64        3.43      3.29 o 
   4  -6  12       12.76       11.77     11.69 o 
  -5  -5  12        0.92        2.20      1.78 o 
  -4  -5  12        1.73        1.65      1.40 o 
  -3  -5  12      349.60      344.59     22.42 o 
  -2  -5  12       60.12       52.52      2.69 o 
  -1  -5  12      300.63      333.80      5.97 o 
   0  -5  12       94.70       94.07      3.86 o 
   1  -5  12      314.65      309.63      7.46 o 
   2  -5  12       64.49       54.75      4.80 o 
   3  -5  12        7.40        3.60      2.36 o 
   4  -5  12       15.59       18.55      3.03 o 
  -6  -4  12        0.39        0.03      3.36 o 
  -5  -4  12       63.64       56.50      5.06 o 
  -4  -4  12      246.43      247.19      6.34 o 
  -3  -4  12        4.57        6.74      2.68 o 
  -2  -4  12     1619.26     1611.73     16.79 o 
  -1  -4  12      502.85      511.33      9.18 o 
   0  -4  12       72.94       68.71      3.69 o 
   1  -4  12      158.14      179.01      5.16 o 
   2  -4  12      463.07      391.60     10.56 o 
   3  -4  12        5.31        3.55      2.08 o 
   4  -4  12       16.95       13.42      5.96 o 
   5  -4  12        0.07        1.60      1.83 o 
  -6  -3  12       58.69       65.66      5.58 o 
  -5  -3  12       15.70       13.29      9.80 o 
  -4  -3  12      126.36      124.33      7.66 o 
  -3  -3  12       23.45       24.25      3.15 o 
  -2  -3  12        6.85        6.04      2.94 o 
  -1  -3  12      152.46      182.88      4.27 o 
   0  -3  12       18.83       17.67      2.20 o 
   1  -3  12        5.10        6.27      1.60 o 
   2  -3  12       22.55       13.23      1.43 o 
   3  -3  12      194.21      160.02      3.69 o 
   4  -3  12      130.56      128.52      6.82 o 
   5  -3  12       12.41        8.29      3.14 o 
  -6  -2  12      198.21      191.35      9.64 o 
  -5  -2  12       21.37       15.23     11.17 o 
  -4  -2  12        0.07        0.59      1.11 o 
  -3  -2  12       16.88       15.94      2.30 o 
  -2  -2  12      120.83      118.86      1.88 o 
  -1  -2  12      246.09      253.56     33.36 o 
   0  -2  12      276.62      269.34      5.44 o 
   1  -2  12       60.97       66.04      1.69 o 
   2  -2  12      684.49      643.11     24.11 o 
   3  -2  12       69.52       67.68      3.90 o 
   4  -2  12       93.70       94.53      4.15 o 
   5  -2  12      156.46      148.71      4.97 o 
   6  -2  12        2.13        3.37      2.61 o 
  -6  -1  12        7.69        2.49      1.84 o 
  -5  -1  12      244.23      250.76      6.13 o 
  -4  -1  12       70.83       72.64      3.76 o 
  -3  -1  12       12.33       13.31      1.14 o 
  -2  -1  12      145.89      137.67      4.11 o 
  -1  -1  12       59.65       57.51      1.25 o 
   0  -1  12      144.16      139.33      2.19 o 
   1  -1  12      375.06      384.92      7.01 o 
   2  -1  12       94.25       86.27      2.26 o 
   3  -1  12      536.36      540.51     10.62 o 
   4  -1  12        2.13        1.44      1.58 o 
   5  -1  12        4.50        4.33      1.84 o 
   6  -1  12       14.33       12.87      5.49 o 
  -6   0  12        2.44        3.68      2.95 o 
  -5   0  12      444.68      459.08     12.21 o 
  -4   0  12      222.71      212.36     10.00 o 
  -3   0  12      166.52      172.70      6.03 o 
  -2   0  12      105.44      113.18      1.66 o 
  -1   0  12       16.37       17.74      1.24 o 
   0   0  12      511.84      500.98      8.56 o 
   1   0  12      375.50      383.76      9.18 o 
   2   0  12     2075.66     2017.39     21.24 o 
   3   0  12     1698.49     1671.94     48.51 o 
   4   0  12       33.75       29.72      4.45 o 
   5   0  12       26.59       21.37      8.38 o 
   6   0  12        4.16        3.27      2.77 o 
  -5   1  12       45.91       45.53      3.72 o 
  -4   1  12      335.00      341.73     12.43 o 
  -3   1  12      667.15      681.99     15.64 o 
  -2   1  12       25.94       31.36      2.14 o 
  -1   1  12      271.94      282.10      3.50 o 
   0   1  12      481.71      489.65      5.79 o 
   1   1  12       54.62       52.08      2.09 o 
   2   1  12      221.99      205.32      2.51 o 
   3   1  12      358.55      386.31     11.83 o 
   4   1  12      978.93      989.03     22.04 o 
   5   1  12       44.99       40.82      4.52 o 
   6   1  12       72.55       83.43      4.61 o 
   7   1  12        2.03        2.61      2.61 o 
  -5   2  12       54.77       55.58      3.68 o 
  -4   2  12       18.73       19.13      7.33 o 
  -3   2  12        2.05        1.92      1.83 o 
  -2   2  12       21.64       19.68      1.77 o 
  -1   2  12      150.14      147.33      3.86 o 
   0   2  12      103.84       98.88      2.34 o 
   1   2  12       73.24       79.00      2.45 o 
   2   2  12      183.69      182.49      2.84 o 
   3   2  12        6.23        6.72      0.92 o 
   4   2  12        4.62        2.14      2.20 o 
   5   2  12       88.42       93.10      4.27 o 
   6   2  12       18.38       19.81      8.43 o 
   7   2  12       97.69      105.23      5.58 o 
  -5   3  12       68.32       67.82      3.67 o 
  -4   3  12       91.26       88.21      3.77 o 
  -3   3  12        2.84        1.09      1.55 o 
  -2   3  12       71.72       82.32      3.29 o 
  -1   3  12      394.94      408.18     11.07 o 
   0   3  12      113.18      114.82      2.64 o 
   1   3  12      468.45      463.44      6.66 o 
   2   3  12      529.07      537.98      9.27 o 
   3   3  12      117.21      109.41      2.72 o 
   4   3  12        0.89        0.76      0.47 o 
   5   3  12        6.36        5.77      2.12 o 
   6   3  12      203.62      208.66      5.88 o 
   7   3  12        6.00        4.31      2.46 o 
  -5   4  12       19.06       14.40      7.43 o 
  -4   4  12      148.25      154.91      7.24 o 
  -3   4  12        0.00        0.46      1.59 o 
  -2   4  12       12.76        9.56      3.40 o 
  -1   4  12       49.72       46.55      1.55 o 
   0   4  12        5.76        2.64      1.28 o 
   1   4  12      220.38      232.52      5.53 o 
   2   4  12      105.54      109.11      5.72 o 
   3   4  12      357.24      367.04      5.78 o 
   4   4  12        4.70        8.49      1.82 o 
   5   4  12       21.85       22.90      4.85 o 
   6   4  12        0.01        0.81      1.51 o 
   7   4  12       67.69       71.64      5.69 o 
  -4   5  12        9.58        9.26      4.07 o 
  -3   5  12      128.49      115.57      4.46 o 
  -2   5  12      106.39       97.90      4.68 o 
  -1   5  12       22.44       24.81      3.36 o 
   0   5  12      538.94      535.96      9.72 o 
   1   5  12      364.20      400.05      9.13 o 
   2   5  12       11.71       11.75      3.72 o 
   3   5  12      287.69      298.64      6.48 o 
   4   5  12      200.94      172.95      3.66 o 
   5   5  12        8.71        4.98      2.69 o 
   6   5  12        9.69        6.62      4.23 o 
   7   5  12       12.19        9.85      5.08 o 
  -4   6  12       38.68       27.33     15.30 o 
  -3   6  12      102.70      108.04      5.41 o 
  -2   6  12      263.09      269.15      7.90 o 
  -1   6  12        0.35       -0.22      2.26 o 
   0   6  12        8.39        8.83      1.25 o 
   1   6  12       70.52       68.05      2.69 o 
   2   6  12      436.53      473.94      9.41 o 
   3   6  12       12.72       17.27      5.41 o 
   4   6  12       27.62       32.80      2.10 o 
   5   6  12      156.57      119.10      9.36 o 
   6   6  12      155.97      157.62      6.97 o 
  -3   7  12        9.72        7.50      5.05 o 
  -2   7  12        4.12        3.62      1.83 o 
  -1   7  12       37.21       32.38      3.47 o 
   0   7  12       10.32       13.74      2.11 o 
   1   7  12       89.88       85.93     10.81 o 
   2   7  12       37.34       36.38      2.97 o 
   3   7  12        6.13        7.85      2.22 o 
   4   7  12       50.20       68.54      3.23 o 
   5   7  12      134.02      143.03      4.54 o 
   6   7  12       57.31       61.67      3.46 o 
  -2   8  12        7.92        0.88      1.37 o 
  -1   8  12      160.45      162.08      9.17 o 
   0   8  12      217.24      233.18      6.87 o 
   1   8  12        0.04        0.62      1.56 o 
   2   8  12       14.45       16.40      3.88 o 
   3   8  12       18.15       21.71      2.02 o 
   4   8  12       37.44       35.54      2.38 o 
   5   8  12       39.50       48.37      3.04 o 
   6   8  12        4.37        2.31      2.12 o 
  -1   9  12       45.90       40.50      4.26 o 
   0   9  12        0.74       -1.84      3.30 o 
   1   9  12        7.11        5.99      1.95 o 
   2   9  12       17.20       16.41      4.61 o 
   3   9  12      158.90      154.89      5.66 o 
   4   9  12       92.56      102.92      4.11 o 
   5   9  12      283.96      284.42      8.57 o 
   1  10  12       70.41       65.06      8.47 o 
   2  10  12      309.87      300.42      7.16 o 
   3  10  12       27.19       25.94      3.84 o 
   4  10  12       93.32       86.88      5.34 o 
  -3  -8  13      340.89      391.00     13.76 o 
  -2  -8  13       21.15       15.79      7.00 o 
  -1  -8  13       29.79       28.30      3.33 o 
   0  -8  13      311.64      354.88     14.93 o 
   1  -8  13        1.16       -2.38      4.14 o 
  -4  -7  13      118.11      121.67      5.96 o 
  -3  -7  13       13.32       12.77      6.07 o 
  -2  -7  13      198.28      194.38      7.26 o 
  -1  -7  13       21.40       20.52      6.95 o 
   0  -7  13        1.43        1.85      1.63 o 
   1  -7  13      294.11      334.50     16.54 o 
   2  -7  13       85.68       91.73      6.47 o 
  -5  -6  13      116.42      112.31      8.42 o 
  -4  -6  13        5.33        5.09      3.10 o 
  -3  -6  13        4.42        5.38      2.35 o 
  -2  -6  13       40.15       36.86      3.22 o 
  -1  -6  13       43.08       46.43      3.59 o 
   0  -6  13        0.36        0.63      1.02 o 
   1  -6  13       32.61       37.09      2.31 o 
   2  -6  13        4.29        2.11      2.85 o 
   3  -6  13        5.02        3.48      4.30 o 
  -5  -5  13      158.24      158.28      8.82 o 
  -4  -5  13        2.03        1.51      1.36 o 
  -3  -5  13       80.30       75.00      4.44 o 
  -2  -5  13        3.87        5.99      2.27 o 
  -1  -5  13        0.82       -1.54      1.71 o 
   0  -5  13        2.48        3.90      1.80 o 
   1  -5  13       62.45       64.20      2.68 o 
   2  -5  13        5.31        9.05      4.24 o 
   3  -5  13      144.18      158.92      8.46 o 
   4  -5  13        0.01       -0.85      2.94 o 
  -5  -4  13       42.44       38.55      4.36 o 
  -4  -4  13       32.75       31.38      1.97 o 
  -3  -4  13        0.19        1.15      0.85 o 
  -2  -4  13      257.01      239.71      8.75 o 
  -1  -4  13       30.72       22.08      5.12 o 
   0  -4  13       89.06       98.60      3.00 o 
   1  -4  13      340.63      287.69      5.70 o 
   2  -4  13       12.19       16.40      9.74 o 
   3  -4  13       79.32       75.47      3.55 o 
   4  -4  13        0.14        1.11      1.23 o 
   5  -4  13      261.07      290.51     11.02 o 
  -5  -3  13       10.66       11.27      7.10 o 
  -4  -3  13       10.42        9.55      7.67 o 
  -3  -3  13      397.13      409.61     10.16 o 
  -2  -3  13      872.47      871.00     44.92 o 
  -1  -3  13      304.47      278.87      6.28 o 
   0  -3  13      188.59      184.77      3.89 o 
   1  -3  13      463.40      449.09     11.29 o 
   2  -3  13      202.64      164.46      6.96 o 
   3  -3  13       54.74       47.33      3.10 o 
   4  -3  13        2.92        4.06      2.38 o 
   5  -3  13      164.58      179.74      7.68 o 
  -5  -2  13        0.94        0.37      1.64 o 
  -4  -2  13       66.52       70.35      5.18 o 
  -3  -2  13       19.57       20.30      2.20 o 
  -2  -2  13        0.00        0.53      0.36 o 
  -1  -2  13      713.08      679.32     19.93 o 
   0  -2  13       51.75       48.12      2.08 o 
   1  -2  13       37.84       44.39      1.90 o 
   2  -2  13      405.57      389.68      5.77 o 
   3  -2  13        0.85        0.44      1.74 o 
   4  -2  13        0.01        0.41      1.40 o 
   5  -2  13      372.17      390.24     10.61 o 
   6  -2  13       11.64        5.91      2.90 o 
  -5  -1  13      166.94      186.97     11.61 o 
  -4  -1  13       66.11       64.42      3.53 o 
  -3  -1  13        0.10        0.23      1.31 o 
  -2  -1  13        8.93        9.42      2.56 o 
  -1  -1  13      173.26      169.74      2.14 o 
   0  -1  13       49.29       49.29      1.85 o 
   1  -1  13      343.58      324.89      4.84 o 
   2  -1  13      193.84      185.61      5.00 o 
   3  -1  13        0.21       -0.11      1.08 o 
   4  -1  13       78.44       74.70      6.16 o 
   5  -1  13       41.06       45.83      4.19 o 
   6  -1  13       74.10       69.39      4.08 o 
  -5   0  13        3.07        2.52      2.08 o 
  -4   0  13       64.97       66.94      2.97 o 
  -3   0  13       13.36        5.56      5.66 o 
  -2   0  13       61.20       62.00      1.45 o 
  -1   0  13      470.52      476.52     17.42 o 
   0   0  13       10.68        8.72      2.73 o 
   1   0  13       89.06       84.68      2.21 o 
   2   0  13       93.34       74.58      4.30 o 
   3   0  13      204.31      205.63      7.39 o 
   4   0  13       20.04       16.67      4.43 o 
   5   0  13        0.01        1.50      1.67 o 
   6   0  13       18.43       15.57      7.13 o 
  -5   1  13       17.06        9.49      7.60 o 
  -4   1  13        0.85        0.25      1.39 o 
  -3   1  13       93.07       94.12      4.38 o 
  -2   1  13      292.69      284.71      8.37 o 
  -1   1  13      130.46      126.30      3.30 o 
   0   1  13      892.23      926.71     14.99 o 
   1   1  13      341.51      331.95      5.15 o 
   2   1  13      224.91      222.44      3.89 o 
   3   1  13     1032.68      971.03     40.81 o 
   4   1  13       18.08       16.76      7.41 o 
   5   1  13        3.31        2.32      1.55 o 
   6   1  13      115.13      129.60     11.99 o 
  -5   2  13      314.22      347.82     13.11 o 
  -4   2  13      274.52      251.56      7.24 o 
  -3   2  13        0.08       -0.09      1.79 o 
  -2   2  13      315.41      317.32      8.80 o 
  -1   2  13       60.08       62.52      3.04 o 
   0   2  13      260.20      261.59      4.72 o 
   1   2  13       18.03       15.29      1.35 o 
   2   2  13       51.53       48.20      1.86 o 
   3   2  13      498.81      475.77      6.69 o 
   4   2  13      861.94      852.24     16.32 o 
   5   2  13       43.89       46.43      3.95 o 
   6   2  13       63.05       72.41      4.92 o 
  -5   3  13        5.26        4.63      2.61 o 
  -4   3  13        1.45        2.03      1.51 o 
  -3   3  13      233.93      242.27      9.70 o 
  -2   3  13        0.04        0.47      2.28 o 
  -1   3  13      153.67      156.51      4.14 o 
   0   3  13        5.23        3.15      1.25 o 
   1   3  13      201.46      195.10      4.89 o 
   2   3  13      118.23      109.15      3.94 o 
   3   3  13      155.90      134.92      3.68 o 
   4   3  13       70.20       63.97      4.96 o 
   5   3  13        1.84        0.67      1.14 o 
   6   3  13       47.53       53.99      3.44 o 
   7   3  13       41.39       46.02      5.14 o 
  -4   4  13       61.69       65.59      4.62 o 
  -3   4  13        3.94        4.16      1.84 o 
  -2   4  13       79.95       85.64      3.85 o 
  -1   4  13       35.27       39.58      2.34 o 
   0   4  13      104.81      108.06      2.22 o 
   1   4  13       10.61        8.54      2.59 o 
   2   4  13      437.70      419.59      9.62 o 
   3   4  13      145.17      141.49      2.99 o 
   4   4  13       35.23       26.92      1.60 o 
   5   4  13       74.41       77.01      4.21 o 
   6   4  13        5.12        6.85      3.49 o 
   7   4  13      212.27      224.63     14.61 o 
  -4   5  13       99.66       91.45      4.77 o 
  -3   5  13      400.62      397.25     11.84 o 
  -2   5  13      111.74      105.83      4.93 o 
  -1   5  13       30.56       34.02      3.72 o 
   0   5  13        1.77        1.16      1.09 o 
   1   5  13      541.71      543.56     17.22 o 
   2   5  13      131.90      131.44      3.64 o 
   3   5  13        0.31        2.72      1.14 o 
   4   5  13       92.89       94.64      3.18 o 
   5   5  13       58.25       56.15      4.72 o 
   6   5  13       29.14       27.26      2.75 o 
  -3   6  13        1.36        1.65      1.19 o 
  -2   6  13      201.71      215.19     17.41 o 
  -1   6  13       41.72       40.51      4.67 o 
   0   6  13      390.54      425.79      8.24 o 
   1   6  13        0.03        0.08      1.16 o 
   2   6  13        3.04        3.12      1.25 o 
   3   6  13       98.94      100.59      2.96 o 
   4   6  13       36.27       44.91      2.01 o 
   5   6  13        0.03       -1.01      2.20 o 
   6   6  13        5.58        8.75      3.17 o 
  -3   7  13        9.18        7.13      3.98 o 
  -2   7  13       26.07       17.41      8.90 o 
  -1   7  13       25.46       27.28      3.54 o 
   0   7  13        3.01        2.33      2.50 o 
   1   7  13      347.09      355.91      8.80 o 
   2   7  13        1.58        1.18      1.05 o 
   3   7  13      126.89      125.71      4.09 o 
   4   7  13       42.17       33.08      2.41 o 
   5   7  13        4.95        2.05      1.67 o 
   6   7  13        1.09        0.59      1.29 o 
  -2   8  13        8.36        7.07      4.24 o 
  -1   8  13       98.16       92.39      5.84 o 
   0   8  13       83.28       73.89      4.55 o 
   1   8  13        2.65        3.54      1.74 o 
   2   8  13        0.71        1.36      0.88 o 
   3   8  13       38.73       31.20      2.49 o 
   4   8  13       50.42       47.75      3.38 o 
   5   8  13       28.88       25.92      2.24 o 
   0   9  13      104.13       98.26      5.04 o 
   1   9  13       73.38       70.53      4.91 o 
   2   9  13      134.22      125.89      5.00 o 
   3   9  13      100.57      102.73      4.10 o 
   4   9  13        0.56        1.01      1.89 o 
   5   9  13       71.11       64.72      4.89 o 
   2  10  13      243.04      247.96      8.16 o 
   3  10  13      218.76      199.61      8.34 o 
  -2  -8  14       40.37       32.79      2.60 o 
  -1  -8  14        4.94        4.35      2.73 o 
   0  -8  14      155.47      167.39      9.77 o 
  -3  -7  14       76.81       82.39      4.08 o 
  -2  -7  14      130.76      134.24      8.30 o 
  -1  -7  14        2.11        1.42      1.33 o 
   0  -7  14      150.60      161.85      8.03 o 
   1  -7  14       11.57        7.05      4.67 o 
   2  -7  14       90.56       78.16      5.73 o 
  -4  -6  14      114.78      115.14      4.80 o 
  -3  -6  14      321.95      326.66     14.60 o 
  -2  -6  14       20.14       21.51      5.26 o 
  -1  -6  14       29.55       25.75      2.70 o 
   0  -6  14      242.94      238.40      5.79 o 
   1  -6  14       32.61       32.34      3.86 o 
   2  -6  14      178.10      184.64     10.29 o 
   3  -6  14        0.05        0.74      1.89 o 
  -5  -5  14       36.07       29.08     18.39 o 
  -4  -5  14      189.07      206.85     12.99 o 
  -3  -5  14        2.60        3.75      2.22 o 
  -2  -5  14       29.09       21.81      2.06 o 
  -1  -5  14       54.65       55.27      3.05 o 
   0  -5  14       69.61       71.38      3.69 o 
   1  -5  14       57.71       57.98      2.79 o 
   2  -5  14       67.92       64.34      4.96 o 
   3  -5  14        2.42        1.22      2.45 o 
   4  -5  14       42.25       40.90      5.15 o 
  -5  -4  14      117.39      113.39      7.39 o 
  -4  -4  14       33.74       38.14      4.29 o 
  -3  -4  14        0.03        0.43      1.30 o 
  -2  -4  14       44.47       40.84      6.57 o 
  -1  -4  14       72.38       91.28      3.05 o 
   0  -4  14        1.47        0.43      1.55 o 
   1  -4  14       50.49       56.29      2.31 o 
   2  -4  14      247.33      257.20      9.74 o 
   3  -4  14        0.18       -0.21      2.82 o 
   4  -4  14      233.09      221.27     12.35 o 
  -5  -3  14        8.61        3.38      8.89 o 
  -4  -3  14        0.07       -0.84      3.28 o 
  -3  -3  14       57.81       66.42      3.64 o 
  -2  -3  14       64.35       48.66      2.43 o 
  -1  -3  14      415.35      431.52     10.39 o 
   0  -3  14        5.41        8.85      3.17 o 
   1  -3  14      150.06      154.08      3.83 o 
   2  -3  14       13.11       12.66      1.27 o 
   3  -3  14       72.31       71.20      2.79 o 
   4  -3  14       44.23       45.58      2.69 o 
   5  -3  14       38.58       37.70      4.10 o 
  -5  -2  14       49.99       53.56      5.15 o 
  -4  -2  14       30.43       30.12      4.04 o 
  -3  -2  14       30.85       22.87     11.12 o 
  -2  -2  14      140.41      152.66      4.11 o 
  -1  -2  14      365.90      347.92      6.81 o 
   0  -2  14       88.58       90.02      2.69 o 
   1  -2  14      109.69      102.28      2.15 o 
   2  -2  14       52.11       55.12      2.30 o 
   3  -2  14       72.20       74.79      2.85 o 
   4  -2  14      176.87      174.49      5.36 o 
   5  -2  14       39.47       37.29      3.97 o 
  -5  -1  14       19.40       14.47     13.82 o 
  -4  -1  14        0.48        0.76      1.92 o 
  -3  -1  14       43.62       37.18      2.70 o 
  -2  -1  14      790.83      769.96     13.96 o 
  -1  -1  14       19.50       18.85      1.27 o 
   0  -1  14        9.95       11.65      1.33 o 
   1  -1  14       13.87       13.87      1.64 o 
   2  -1  14        0.27        0.82      0.42 o 
   3  -1  14      139.62      135.29      4.76 o 
   4  -1  14       20.56       23.28      2.51 o 
   5  -1  14      127.87      140.10      5.49 o 
   6  -1  14       55.44       57.10      3.78 o 
  -5   0  14        9.10        3.48      2.45 o 
  -4   0  14        1.14        0.67      1.33 o 
  -3   0  14       26.57       26.63      1.95 o 
  -2   0  14       36.91       36.56      3.11 o 
  -1   0  14      452.59      461.64      8.97 o 
   0   0  14       14.13       17.06      1.36 o 
   1   0  14      524.00      509.52     12.36 o 
   2   0  14       34.02       29.75      1.72 o 
   3   0  14      126.99      124.46      4.33 o 
   4   0  14       33.93       27.90      2.21 o 
   5   0  14      232.36      261.79      6.12 o 
   6   0  14       23.01       21.42      5.05 o 
  -5   1  14       27.97       29.91      3.61 o 
  -4   1  14        0.01        0.01      1.23 o 
  -3   1  14        3.75        4.96      2.07 o 
  -2   1  14        2.63        1.54      1.63 o 
  -1   1  14       61.28       56.99      1.79 o 
   0   1  14      243.92      242.53      6.41 o 
   1   1  14        2.42        2.24      1.20 o 
   2   1  14      110.50      101.73      2.50 o 
   3   1  14      128.99      136.82      4.58 o 
   4   1  14        3.53        4.81      1.61 o 
   5   1  14       35.26       38.61      2.79 o 
   6   1  14        1.27        1.36      1.61 o 
  -5   2  14       38.41       40.78      3.12 o 
  -4   2  14        3.04        2.83      1.78 o 
  -3   2  14      189.22      186.91      6.84 o 
  -2   2  14       41.68       34.77      2.45 o 
  -1   2  14       36.90       36.62      1.20 o 
   0   2  14      507.58      506.66     12.48 o 
   1   2  14      135.28      139.12      6.69 o 
   2   2  14       37.82       40.79      2.02 o 
   3   2  14       91.00       84.25      6.06 o 
   4   2  14       68.43       80.80      4.90 o 
   5   2  14       33.99       28.21      2.76 o 
   6   2  14       50.09       53.08      9.74 o 
  -4   3  14       20.72       24.47      3.21 o 
  -3   3  14      258.01      265.01      7.97 o 
  -2   3  14      414.61      421.61     10.11 o 
  -1   3  14      552.27      552.58     18.55 o 
   0   3  14       43.04       42.15      1.61 o 
   1   3  14        2.48        1.39      0.70 o 
   2   3  14      334.28      324.31      5.33 o 
   3   3  14       66.54       47.36      1.83 o 
   4   3  14      256.72      233.68      7.64 o 
   5   3  14       14.38       12.81      5.54 o 
   6   3  14        1.55        2.94      2.01 o 
  -4   4  14      263.85      256.37     10.22 o 
  -3   4  14       14.62        8.58      4.87 o 
  -2   4  14      209.65      204.38      9.01 o 
  -1   4  14        3.79        2.40      1.83 o 
   0   4  14      203.23      215.77      4.88 o 
   1   4  14        6.94        7.84      2.20 o 
   2   4  14      306.93      302.12      6.85 o 
   3   4  14      219.05      196.72      9.18 o 
   4   4  14      149.88      136.15      5.42 o 
   5   4  14        1.92        2.86      1.89 o 
   6   4  14      292.97      323.11     11.19 o 
  -4   5  14       11.46       10.54      5.22 o 
  -3   5  14      310.91      276.28     10.85 o 
  -2   5  14       33.02       33.51      4.00 o 
  -1   5  14       32.98       25.13      3.33 o 
   0   5  14       16.01       19.79      1.61 o 
   1   5  14      304.09      290.39      4.89 o 
   2   5  14        0.03        0.53      1.03 o 
   3   5  14      131.77      109.56      3.01 o 
   4   5  14       41.90       30.64      4.28 o 
   5   5  14        3.15        2.94      2.46 o 
   6   5  14      202.67      196.90      7.64 o 
  -3   6  14        6.62        8.39      3.70 o 
  -2   6  14       42.13       30.36      4.23 o 
  -1   6  14       29.70       33.12      3.90 o 
   0   6  14        1.54        3.16      3.74 o 
   1   6  14       47.10       44.92      2.22 o 
   2   6  14      187.91      178.22      6.09 o 
   3   6  14       28.04       25.20      2.60 o 
   4   6  14       13.14       15.76      4.60 o 
   5   6  14       29.21       20.77      7.36 o 
   6   6  14        9.20       10.31      5.36 o 
  -2   7  14       17.54       15.45      8.13 o 
  -1   7  14       43.67       38.99      4.52 o 
   0   7  14        3.30        1.78      1.52 o 
   1   7  14        3.66        2.14      1.73 o 
   2   7  14       98.35      100.08      3.53 o 
   3   7  14       62.60       68.80      3.15 o 
   4   7  14      100.87      107.31      3.71 o 
   5   7  14       61.99       61.15      4.18 o 
   6   7  14       11.82        4.26      4.73 o 
  -1   8  14        0.78        0.56      1.35 o 
   0   8  14      334.47      352.10     14.80 o 
   1   8  14        0.22        1.03      1.42 o 
   2   8  14        0.14        0.22      1.30 o 
   3   8  14        0.59        1.59      1.41 o 
   4   8  14       18.12       17.69      6.12 o 
   5   8  14      247.60      266.09      8.62 o 
   0   9  14       28.57       23.75      9.40 o 
   1   9  14      139.92      142.29     10.63 o 
   2   9  14       64.06       64.98      3.04 o 
   3   9  14        9.01        6.05      3.05 o 
   4   9  14       81.24       79.18      3.44 o 
  -3  -7  15       12.51       10.09      5.64 o 
  -2  -7  15        6.11        4.13      2.07 o 
  -1  -7  15      136.92      145.74      6.66 o 
   0  -7  15      238.84      284.63     12.31 o 
   1  -7  15      109.50      123.97      7.24 o 
  -4  -6  15      252.54      259.58     14.35 o 
  -3  -6  15      332.51      356.21     11.33 o 
  -2  -6  15       69.94       69.64      4.84 o 
  -1  -6  15        1.77        1.66      1.27 o 
   0  -6  15        9.85        8.04      3.16 o 
   1  -6  15      106.74       85.51      6.43 o 
   2  -6  15        9.91       11.07      6.17 o 
  -4  -5  15      386.91      399.46     16.84 o 
  -3  -5  15       15.83       14.39      5.16 o 
  -2  -5  15      218.19      232.42      5.01 o 
  -1  -5  15       31.50       30.17      2.00 o 
   0  -5  15       27.86       22.35      7.62 o 
   1  -5  15      140.44      134.04      5.91 o 
   2  -5  15      152.66      159.36      8.12 o 
   3  -5  15       18.93       26.11     14.30 o 
  -4  -4  15        1.05        1.43      4.45 o 
  -3  -4  15       92.44       93.33      6.02 o 
  -2  -4  15      274.99      312.68     11.01 o 
  -1  -4  15        0.59        1.09      1.10 o 
   0  -4  15      335.08      335.17     12.84 o 
   1  -4  15        0.08        0.50      0.83 o 
   2  -4  15       15.73       14.69      8.35 o 
   3  -4  15       19.52       14.56      8.69 o 
   4  -4  15      115.09      116.92      7.30 o 
  -5  -3  15       93.45       81.24      6.55 o 
  -4  -3  15       43.24       39.52      4.74 o 
  -3  -3  15      453.97      459.75     16.26 o 
  -2  -3  15       97.59      102.80      3.67 o 
  -1  -3  15       71.40       74.41      2.63 o 
   0  -3  15       96.03      104.51      3.15 o 
   1  -3  15      494.64      473.15     10.10 o 
   2  -3  15       40.86       38.44      3.42 o 
   3  -3  15      133.34      117.61      6.11 o 
   4  -3  15      143.54      176.18      7.39 o 
   5  -3  15      167.66      179.71      7.56 o 
  -5  -2  15       11.16        7.38      5.41 o 
  -4  -2  15       35.33       29.22      4.29 o 
  -3  -2  15        2.26        0.85      3.08 o 
  -2  -2  15      231.65      244.47      8.31 o 
  -1  -2  15       78.84       91.09      3.64 o 
   0  -2  15       29.38       29.39      1.97 o 
   1  -2  15        1.01        1.41      1.04 o 
   2  -2  15        2.14        0.07      1.15 o 
   3  -2  15       23.85       22.65      3.55 o 
   4  -2  15      121.36      113.75      4.05 o 
   5  -2  15      151.21      168.70      6.73 o 
  -5  -1  15        3.51        1.97      1.85 o 
  -4  -1  15       10.80        9.79      8.08 o 
  -3  -1  15      213.36      205.38      8.74 o 
  -2  -1  15       86.22       81.69      3.39 o 
  -1  -1  15      187.95      183.94      5.55 o 
   0  -1  15        3.25        2.52      0.99 o 
   1  -1  15        4.02        2.65      1.03 o 
   2  -1  15       90.18       95.07      6.08 o 
   3  -1  15        1.88        1.44      1.00 o 
   4  -1  15      122.86      116.43      6.59 o 
   5  -1  15        0.41        0.70      1.40 o 
  -5   0  15        9.75        8.74     10.56 o 
  -4   0  15        0.77        1.20      2.45 o 
  -3   0  15       93.89       87.39      6.32 o 
  -2   0  15      148.62      153.93     12.43 o 
  -1   0  15       60.05       58.82      1.59 o 
   0   0  15       41.94       47.75      2.40 o 
   1   0  15       24.01       20.37      3.02 o 
   2   0  15      282.99      271.46      6.07 o 
   3   0  15       12.11        9.94      4.80 o 
   4   0  15       87.88       88.17      3.28 o 
   5   0  15       47.60       47.82      4.82 o 
   6   0  15        2.90        2.18      2.31 o 
  -5   1  15        7.15        3.40      1.42 o 
  -4   1  15       81.39       75.84      3.57 o 
  -3   1  15       30.43       29.94      3.92 o 
  -2   1  15       96.62       95.23      5.75 o 
  -1   1  15       23.30       22.10      1.67 o 
   0   1  15      452.92      480.75      6.91 o 
   1   1  15      793.07      766.91     10.37 o 
   2   1  15      637.88      666.13     12.32 o 
   3   1  15      428.23      438.34      8.46 o 
   4   1  15        6.39        9.64      4.26 o 
   5   1  15       22.63       23.22      2.93 o 
   6   1  15      182.08      176.66      6.30 o 
  -4   2  15      202.81      217.38      8.55 o 
  -3   2  15       55.24       58.18      3.06 o 
  -2   2  15        0.08        1.21      1.01 o 
  -1   2  15      154.98      151.76      5.52 o 
   0   2  15       66.45       61.76      1.99 o 
   1   2  15      753.15      754.84     14.31 o 
   2   2  15      761.95      775.72     15.77 o 
   3   2  15     1176.41     1208.41     13.69 o 
   4   2  15       21.63       18.46      2.47 o 
   5   2  15        0.05        1.18      1.37 o 
   6   2  15       12.10       11.37      6.08 o 
  -4   3  15       11.20        8.30      6.36 o 
  -3   3  15        0.03        0.30      1.69 o 
  -2   3  15       90.53       65.93     17.53 o 
  -1   3  15       60.76       55.82      5.05 o 
   0   3  15      616.46      639.34     13.12 o 
   1   3  15        1.22        1.51      0.79 o 
   2   3  15       24.70       23.72      6.93 o 
   3   3  15       16.81       13.67      1.41 o 
   4   3  15        7.25        9.95      3.60 o 
   5   3  15        8.67        7.66      2.99 o 
   6   3  15       28.02       38.94      4.97 o 
  -4   4  15        7.18        5.76      3.53 o 
  -3   4  15      164.89      155.15      6.78 o 
  -2   4  15      347.62      341.29      9.25 o 
  -1   4  15       42.03       38.18      2.66 o 
   0   4  15      229.60      224.10      3.41 o 
   1   4  15        0.32        0.78      0.77 o 
   2   4  15       26.67       28.12      2.11 o 
   3   4  15        7.53        4.32      1.77 o 
   4   4  15       13.26       12.82      4.22 o 
   5   4  15      288.32      292.48      6.56 o 
   6   4  15      102.19      109.02      4.89 o 
  -3   5  15        3.36        0.88      2.83 o 
  -2   5  15      144.75      139.43      6.44 o 
  -1   5  15      203.69      175.51     13.02 o 
   0   5  15       68.88       69.35      3.83 o 
   1   5  15       63.61       59.82      2.44 o 
   2   5  15      368.50      371.51     12.49 o 
   3   5  15        0.05        0.84      1.06 o 
   4   5  15        0.01        0.04      1.91 o 
   5   5  15       43.47       43.53      3.73 o 
   6   5  15        1.40        1.25      1.73 o 
  -3   6  15        3.31        3.70      2.04 o 
  -2   6  15        0.60        2.26      1.80 o 
  -1   6  15      168.26      177.04     10.35 o 
   0   6  15      138.77      132.02     10.98 o 
   1   6  15       72.97       71.57      2.40 o 
   2   6  15      392.83      401.10      9.55 o 
   3   6  15        1.97        2.69      1.41 o 
   4   6  15       32.32       38.67      3.53 o 
   5   6  15        9.08        3.60      2.16 o 
   6   6  15      256.81      281.82     12.21 o 
  -2   7  15        7.13        7.50      3.06 o 
  -1   7  15        0.09        0.79      2.01 o 
   0   7  15      291.43      309.83      9.51 o 
   1   7  15      721.12      736.85     14.44 o 
   2   7  15        9.06        8.29      3.36 o 
   3   7  15        4.37        2.52      1.06 o 
   4   7  15       45.77       37.50      2.56 o 
   5   7  15        0.94        3.14      2.08 o 
  -1   8  15        1.54        2.33      2.19 o 
   0   8  15        1.75        1.56      1.96 o 
   1   8  15       23.67       20.84      8.55 o 
   2   8  15       58.85       59.46      2.63 o 
   3   8  15       44.78       47.79      3.46 o 
   4   8  15       64.27       59.75      2.60 o 
   5   8  15       33.02       38.53      7.46 o 
   1   9  15       37.37       28.17     11.13 o 
   2   9  15       35.48       21.27      7.08 o 
   3   9  15       75.22       77.00      7.23 o 
  -2  -7  16       21.33       15.52      8.20 o 
  -1  -7  16       74.77       82.73      5.00 o 
   0  -7  16       29.37       19.39     12.42 o 
  -3  -6  16      111.57      110.13      5.14 o 
  -2  -6  16       11.24       10.28      4.06 o 
  -1  -6  16       70.34       73.86      3.22 o 
   0  -6  16      263.85      325.07     15.24 o 
   1  -6  16      157.37      171.99      9.43 o 
   2  -6  16       60.82       58.40      4.72 o 
  -4  -5  16       31.21       20.21     15.53 o 
  -3  -5  16       21.75       23.51      3.67 o 
  -2  -5  16        0.24        0.70      1.13 o 
  -1  -5  16       32.73       34.60      2.82 o 
   0  -5  16       40.22       36.58      2.23 o 
   1  -5  16       28.10       25.45     11.68 o 
   2  -5  16      160.00      150.08     12.12 o 
  -4  -4  16       86.65       90.26      7.72 o 
  -3  -4  16       83.90       91.61      7.08 o 
  -2  -4  16      110.11      103.96      5.50 o 
  -1  -4  16      112.87      105.15      3.72 o 
   0  -4  16       13.84       12.28      4.54 o 
   1  -4  16      181.81      180.17      9.23 o 
   2  -4  16       23.89       31.15     13.90 o 
   3  -4  16        0.42        1.45      1.95 o 
   4  -4  16       25.40       30.46      4.33 o 
  -4  -3  16       93.38      101.60      8.69 o 
  -3  -3  16      275.50      271.73     12.05 o 
  -2  -3  16       81.43       75.63      2.97 o 
  -1  -3  16       14.86       17.48      2.50 o 
   0  -3  16       34.34       30.74      2.39 o 
   1  -3  16       13.28       17.43      3.78 o 
   2  -3  16       25.27       14.38      7.43 o 
   3  -3  16        1.05        1.39      2.89 o 
   4  -3  16       13.15       13.75     11.69 o 
  -4  -2  16      101.43      110.47      8.59 o 
  -3  -2  16       59.67       53.35      4.73 o 
  -2  -2  16      221.87      206.70      6.96 o 
  -1  -2  16        2.36        3.25      2.08 o 
   0  -2  16      507.74      528.36     13.06 o 
   1  -2  16      566.17      533.85     13.09 o 
   2  -2  16      182.72      152.41     13.46 o 
   3  -2  16      111.61      109.53      4.09 o 
   4  -2  16       64.33       67.64      2.93 o 
   5  -2  16      115.82      135.32      7.44 o 
  -4  -1  16        1.19        1.17      1.17 o 
  -3  -1  16        0.61        1.09      1.15 o 
  -2  -1  16      329.27      333.49     22.82 o 
  -1  -1  16       55.14       51.88      3.97 o 
   0  -1  16      318.71      351.74      9.66 o 
   1  -1  16      316.03      324.60      4.24 o 
   2  -1  16      204.47      197.27      5.23 o 
   3  -1  16       79.37       83.21      4.76 o 
   4  -1  16       40.21       43.99      2.81 o 
   5  -1  16       31.49       28.22      7.59 o 
  -4   0  16        0.01        1.81      1.74 o 
  -3   0  16        4.45        6.70      3.02 o 
  -2   0  16      260.24      262.07      9.48 o 
  -1   0  16       34.01       38.08      1.87 o 
   0   0  16       23.02       23.51      1.88 o 
   1   0  16       54.82       59.04      2.33 o 
   2   0  16       18.69       19.95      2.03 o 
   3   0  16       69.12       62.96      3.43 o 
   4   0  16       65.96       69.16      3.31 o 
   5   0  16       32.05       31.17      3.35 o 
  -4   1  16       13.82       11.80      5.38 o 
  -3   1  16      396.62      401.85      6.67 o 
  -2   1  16       77.08       77.87      3.47 o 
  -1   1  16       99.42       97.24      2.96 o 
   0   1  16       13.87       11.89      3.38 o 
   1   1  16      130.95      114.77      3.43 o 
   2   1  16      249.99      255.26      8.50 o 
   3   1  16       28.29       22.82      3.11 o 
   4   1  16       26.84       21.45      6.08 o 
   5   1  16        0.18        0.64      1.00 o 
   6   1  16       61.51       58.79      3.50 o 
  -4   2  16        9.31        5.72      3.31 o 
  -3   2  16      116.81      122.21      5.04 o 
  -2   2  16       77.81       72.71      3.25 o 
  -1   2  16      195.27      203.22      7.27 o 
   0   2  16      169.35      170.83      3.29 o 
   1   2  16      206.64      196.07      4.24 o 
   2   2  16       62.81       68.65      3.11 o 
   3   2  16      100.02       84.66      3.86 o 
   4   2  16       15.42       18.64      3.86 o 
   5   2  16      313.90      344.98     21.87 o 
   6   2  16      158.97      183.90      7.85 o 
  -4   3  16        0.58       -0.23      1.49 o 
  -3   3  16        0.16       -0.12      1.08 o 
  -2   3  16       69.33       67.71      3.35 o 
  -1   3  16      161.14      165.95      8.05 o 
   0   3  16       60.46       58.45      2.99 o 
   1   3  16      519.75      561.97      6.09 o 
   2   3  16      332.00      321.82      6.42 o 
   3   3  16      376.72      382.47     13.45 o 
   4   3  16       32.62       39.72      3.36 o 
   5   3  16        4.66        6.54      3.04 o 
   6   3  16      313.22      339.68     13.93 o 
  -3   4  16        3.69        0.64      1.93 o 
  -2   4  16       24.98       25.32      3.72 o 
  -1   4  16       20.17       21.97      6.29 o 
   0   4  16       10.51        6.47      1.74 o 
   1   4  16      287.32      285.59      6.27 o 
   2   4  16       18.49       19.69      1.92 o 
   3   4  16      128.93      130.91      3.77 o 
   4   4  16       37.26       37.99      4.18 o 
   5   4  16        2.10        0.70      2.04 o 
   6   4  16        7.64        6.81      3.56 o 
  -3   5  16        0.02        0.28      1.88 o 
  -2   5  16       63.18       58.43      4.65 o 
  -1   5  16       16.93       18.19      5.85 o 
   0   5  16       19.05       20.27      5.00 o 
   1   5  16      102.83       94.70      3.62 o 
   2   5  16        5.18        3.82      1.79 o 
   3   5  16       50.00       50.86      2.69 o 
   4   5  16       56.50       52.77      3.27 o 
   5   5  16        4.32        1.84      1.67 o 
   6   5  16      105.70      111.11      8.22 o 
  -2   6  16       77.98       66.89      7.09 o 
  -1   6  16       22.53       14.63      6.20 o 
   0   6  16      241.41      250.46      9.79 o 
   1   6  16       52.02       50.09      3.09 o 
   2   6  16        1.41        1.05      0.78 o 
   3   6  16      110.56      111.63      5.07 o 
   4   6  16       34.26       35.37      5.01 o 
   5   6  16      223.59      236.79      9.24 o 
  -1   7  16        8.02        5.38      2.71 o 
   0   7  16       28.58       29.69      3.90 o 
   1   7  16        0.03        1.67      2.34 o 
   2   7  16      129.11      133.24      4.27 o 
   3   7  16       88.78      100.73      3.95 o 
   4   7  16       63.54       59.77      3.60 o 
   5   7  16      108.82       94.39      4.99 o 
   0   8  16      224.21      217.29      7.96 o 
   1   8  16       18.26       11.15      5.46 o 
   2   8  16      238.17      251.85      7.17 o 
   3   8  16        5.77        5.85      2.30 o 
   4   8  16       67.04       73.11      4.55 o 
  -2  -6  17       55.42       56.96      3.22 o 
  -1  -6  17      245.29      269.12      8.45 o 
   0  -6  17       39.24       42.45      5.17 o 
   1  -6  17       12.26        9.23      5.61 o 
  -3  -5  17        0.08        1.00      2.92 o 
  -2  -5  17       80.79       85.17      4.08 o 
  -1  -5  17       35.18       31.89      5.75 o 
   0  -5  17      132.70      144.43      8.55 o 
   1  -5  17      127.98      133.44      7.97 o 
   2  -5  17       24.79       29.55      3.68 o 
  -3  -4  17       72.78       66.11      5.16 o 
  -2  -4  17       51.50       61.04      4.29 o 
  -1  -4  17        2.65        1.52      1.10 o 
   0  -4  17      164.14      171.41      4.31 o 
   1  -4  17      120.55      125.82      6.79 o 
   2  -4  17       98.78       96.48      6.99 o 
   3  -4  17       65.87       69.72      4.98 o 
  -4  -3  17        0.74        0.07      2.53 o 
  -3  -3  17        0.13       -0.57      3.02 o 
  -2  -3  17       15.91       16.34      4.04 o 
  -1  -3  17       65.17       62.25      2.68 o 
   0  -3  17      102.84       99.40      3.06 o 
   1  -3  17        8.68        7.77      3.77 o 
   2  -3  17       91.90       91.53      5.32 o 
   3  -3  17       55.08       51.58     10.85 o 
   4  -3  17       27.72       25.40      3.52 o 
  -4  -2  17        4.29        2.26      3.91 o 
  -3  -2  17       29.90       30.29     12.87 o 
  -2  -2  17       47.04       50.41      4.41 o 
  -1  -2  17      116.75      123.34      3.27 o 
   0  -2  17       11.59        9.94      3.99 o 
   1  -2  17        8.88        6.13      2.36 o 
   2  -2  17       75.86       72.12      5.44 o 
   3  -2  17       40.95       42.01      4.24 o 
   4  -2  17      120.10      126.52      8.77 o 
  -4  -1  17       21.71       15.24     15.29 o 
  -3  -1  17        0.13        0.88      1.22 o 
  -2  -1  17        3.92        2.73      3.55 o 
  -1  -1  17      145.77      145.91      9.32 o 
   0  -1  17      134.20      124.99      4.70 o 
   1  -1  17       51.76       52.00      2.94 o 
   2  -1  17      239.09      247.28      9.34 o 
   3  -1  17       15.49       12.89      1.92 o 
   4  -1  17        5.61        3.77      1.52 o 
   5  -1  17        0.14       -0.20      1.52 o 
  -4   0  17       22.81       19.63     14.72 o 
  -3   0  17       67.69       67.39      6.74 o 
  -2   0  17        0.74        1.03      1.84 o 
  -1   0  17       33.26       27.69      9.77 o 
   0   0  17       31.20       31.29      2.13 o 
   1   0  17      616.70      638.52     14.78 o 
   2   0  17       69.48       71.99      3.38 o 
   3   0  17       11.98        8.80      3.41 o 
   4   0  17       75.78       78.18      4.14 o 
   5   0  17        3.24        4.03      2.50 o 
  -4   1  17       11.70       14.88      6.97 o 
  -3   1  17       89.86       80.02      6.04 o 
  -2   1  17      465.46      502.22     15.59 o 
  -1   1  17        6.78        5.59      2.11 o 
   0   1  17       19.20       19.83      1.50 o 
   1   1  17       36.83       31.76      2.11 o 
   2   1  17       28.50       25.88      1.80 o 
   3   1  17       69.65       67.54      2.94 o 
   4   1  17      166.74      177.19      4.75 o 
   5   1  17        2.24        2.95      1.75 o 
  -4   2  17       17.06       13.53      9.12 o 
  -3   2  17       10.71       10.47      7.02 o 
  -2   2  17       51.39       49.11      3.15 o 
  -1   2  17       83.95       80.33      3.14 o 
   0   2  17        3.28        2.53      0.81 o 
   1   2  17        0.76        0.51      0.68 o 
   2   2  17      105.67      101.94      3.01 o 
   3   2  17       30.59       33.25      2.16 o 
   4   2  17       32.15       27.97      2.28 o 
   5   2  17        8.33        6.21      3.26 o 
  -3   3  17       33.29       39.36      3.92 o 
  -2   3  17        0.39        0.51      1.64 o 
  -1   3  17      206.41      205.82      8.72 o 
   0   3  17        5.94        6.04      2.97 o 
   1   3  17      149.74      145.72      4.01 o 
   2   3  17        5.91        5.22      1.82 o 
   3   3  17      126.65      134.82      5.14 o 
   4   3  17       21.59       19.62      7.41 o 
   5   3  17        7.66        6.63      3.54 o 
  -3   4  17      138.87      144.04      6.04 o 
  -2   4  17      182.03      179.35     10.53 o 
  -1   4  17        0.01        0.59      1.44 o 
   0   4  17      272.25      279.41      8.40 o 
   1   4  17       49.69       42.66      2.19 o 
   2   4  17       31.09       36.04      1.97 o 
   3   4  17       82.65       81.68      4.03 o 
   4   4  17       11.60        7.09      5.57 o 
   5   4  17       88.18      100.83      4.90 o 
  -2   5  17        7.54        8.90      4.22 o 
  -1   5  17      431.67      482.24     10.49 o 
   0   5  17        7.15        5.66      2.01 o 
   1   5  17        9.70        7.49      2.76 o 
   3   5  17       60.46       50.60      3.19 o 
   4   5  17       32.35       28.35      5.83 o 
   5   5  17      119.34      131.52      5.11 o 
  -2   6  17       85.28       75.48      4.37 o 
  -1   6  17       21.50       24.26      3.62 o 
   0   6  17        3.27        3.35      2.61 o 
   1   6  17        9.13       11.16      3.77 o 
   2   6  17        7.82        4.20      1.69 o 
   3   6  17       83.32       82.34      2.89 o 
   4   6  17       54.20       52.72      3.81 o 
   5   6  17      186.89      196.96      8.62 o 
  -1   7  17        1.67        2.54      1.86 o 
   0   7  17       29.28       21.24      8.65 o 
   1   7  17       77.10       77.94      4.20 o 
   2   7  17        2.92        1.80      1.43 o 
   3   7  17        2.87        3.58      1.20 o 
   4   7  17        0.77        2.90      2.27 o 
   1   8  17      110.85      108.05      6.69 o 
   2   8  17      101.44      108.34      5.36 o 
   3   8  17        0.11        1.01      0.74 o 
  -2  -5  18        1.20        1.39      1.25 o 
  -1  -5  18      152.38      152.85      7.97 o 
   0  -5  18        4.83       -0.72      3.10 o 
   1  -5  18        0.01        1.30      2.16 o 
  -3  -4  18       86.91       98.52      7.56 o 
  -2  -4  18      112.78      118.52      7.81 o 
  -1  -4  18       86.80       87.94      4.08 o 
   0  -4  18       66.16       60.73     10.00 o 
   1  -4  18       69.59       68.65      4.53 o 
   2  -4  18      124.27      131.47      7.05 o 
   3  -4  18       58.78       56.62      5.42 o 
  -3  -3  18      126.89      143.01      8.33 o 
  -2  -3  18       16.94       11.88      7.53 o 
  -1  -3  18      130.97      129.49      6.11 o 
   0  -3  18       23.78       18.84      2.23 o 
   1  -3  18      225.95      225.71      9.81 o 
   2  -3  18        7.37        5.75      3.66 o 
   3  -3  18       10.89        5.99      4.33 o 
  -3  -2  18        5.84        3.59      4.20 o 
  -2  -2  18      439.77      451.05     17.26 o 
  -1  -2  18       43.20       41.78      2.12 o 
   0  -2  18      730.18      789.09     16.22 o 
   1  -2  18       18.61       17.26      7.17 o 
   2  -2  18        0.04        0.12      2.19 o 
   3  -2  18      175.39      201.54     11.23 o 
   4  -2  18       76.34       79.40      6.24 o 
  -4  -1  18        1.75        2.23      3.31 o 
  -3  -1  18      442.34      421.97     19.08 o 
  -2  -1  18      129.32      150.15      8.00 o 
  -1  -1  18       87.16       77.32      6.92 o 
   0  -1  18        2.43        1.19      1.04 o 
   1  -1  18       54.76       45.99      2.11 o 
   2  -1  18        0.70       -1.04      2.51 o 
   3  -1  18      115.40      122.10      7.66 o 
   4  -1  18      219.05      246.50     12.59 o 
  -3   0  18        0.08        0.47      1.32 o 
  -2   0  18       35.50       28.94     15.93 o 
  -1   0  18       19.75       17.60      9.36 o 
   0   0  18        4.55        5.15      2.29 o 
   1   0  18      353.90      358.83      8.32 o 
   2   0  18       20.25       23.58      2.32 o 
   3   0  18       98.95       91.99      4.25 o 
   4   0  18       39.13       36.88      3.43 o 
   5   0  18        3.41        2.43      1.56 o 
  -3   1  18       36.40       40.41      4.42 o 
  -2   1  18        7.75        7.39      4.31 o 
  -1   1  18      104.74      107.52      3.80 o 
   0   1  18      138.23      136.88      3.26 o 
   1   1  18       11.99       10.73      2.88 o 
   2   1  18      126.54      119.26      3.60 o 
   3   1  18       24.53       25.72      2.90 o 
   4   1  18        1.47        0.78      0.88 o 
   5   1  18       15.64       17.01      5.06 o 
  -3   2  18      100.58       99.56      7.08 o 
  -2   2  18        4.40        1.43      2.08 o 
  -1   2  18       29.02       27.88      2.00 o 
   0   2  18       22.10       21.17      2.17 o 
   1   2  18       22.15       19.11      1.75 o 
   2   2  18      335.48      343.05      8.35 o 
   3   2  18       19.12       21.00      2.99 o 
   4   2  18       57.67       63.86      3.07 o 
   5   2  18       57.94       50.79      3.08 o 
  -3   3  18        0.10        0.54      1.42 o 
  -2   3  18       40.52       42.36      2.69 o 
  -1   3  18        8.40        6.00      2.58 o 
   0   3  18      136.05      134.54      5.03 o 
   1   3  18      320.12      338.40      7.87 o 
   2   3  18      429.71      479.80     10.75 o 
   3   3  18      155.10      150.80      8.57 o 
   4   3  18        8.74        9.25      4.95 o 
   5   3  18       28.44       30.65      4.02 o 
  -2   4  18       28.57       27.64      3.33 o 
  -1   4  18       94.61       96.72      4.36 o 
   0   4  18        4.44        1.65      1.65 o 
   1   4  18       26.83       27.66      2.66 o 
   2   4  18       38.54       32.35      1.93 o 
   3   4  18      143.43      143.26      4.24 o 
   4   4  18        7.86        4.33      2.69 o 
   5   4  18       26.61       20.15     10.22 o 
  -2   5  18        5.89        8.48      4.27 o 
  -1   5  18      216.86      223.03      8.15 o 
   0   5  18      102.29       93.62      3.96 o 
   1   5  18       78.91       77.90      3.75 o 
   2   5  18        0.51       -0.10      0.99 o 
   3   5  18       49.76       54.40      3.53 o 
   4   5  18      160.53      175.08      6.76 o 
   5   5  18       14.15       13.93      6.29 o 
  -1   6  18        8.54        3.95      3.95 o 
   0   6  18       16.06       16.13      9.00 o 
   1   6  18       51.20       52.68      3.81 o 
   2   6  18       91.36      101.45      3.90 o 
   3   6  18        3.94        4.07      2.07 o 
   4   6  18        0.02        0.14      1.44 o 
   0   7  18       24.69       25.08      3.34 o 
   1   7  18       51.13       42.02      4.16 o 
   2   7  18       87.18       83.15      5.74 o 
   3   7  18        2.21        2.66      1.02 o 
   4   7  18       28.18       17.16     14.10 o 
  -1  -5  19      102.01      127.36      5.65 o 
   0  -5  19        5.55        6.53      4.14 o 
  -2  -4  19       60.07       69.87      5.51 o 
  -1  -4  19        2.77        6.26      2.53 o 
   0  -4  19        9.84        9.67      5.23 o 
   1  -4  19       50.73       46.57      4.57 o 
   2  -4  19       16.04       12.11      6.81 o 
  -3  -3  19      106.01       94.40      7.32 o 
  -2  -3  19       33.80       29.23      3.61 o 
  -1  -3  19        1.95        1.11      0.86 o 
   0  -3  19      156.00      167.26      9.18 o 
   1  -3  19       30.91       37.22      3.85 o 
   2  -3  19        3.01        1.99      1.99 o 
   3  -3  19       84.26       98.39      7.06 o 
  -3  -2  19       56.70       57.87      4.94 o 
  -2  -2  19        0.02       -1.15      2.85 o 
  -1  -2  19       13.76       11.95      4.84 o 
   0  -2  19      125.99      131.46      4.58 o 
   1  -2  19       38.30       38.93      3.45 o 
   2  -2  19       57.55       61.57      6.37 o 
   3  -2  19        0.34        0.56      2.23 o 
  -3  -1  19       41.96       36.65      4.25 o 
  -2  -1  19       27.38       30.16      4.10 o 
  -1  -1  19      605.97      639.05     12.18 o 
   0  -1  19      145.46      137.10      3.63 o 
   1  -1  19       12.60        7.20      4.47 o 
   2  -1  19       83.51       89.63      4.80 o 
   3  -1  19       13.33       10.48      6.33 o 
   4  -1  19        8.48       13.94      9.76 o 
  -3   0  19       77.34       77.21      5.38 o 
  -2   0  19       39.98       42.30      4.90 o 
  -1   0  19       79.26       82.03      5.03 o 
   0   0  19      510.66      544.23     27.72 o 
   1   0  19      133.64      136.09      5.11 o 
   2   0  19      110.17      116.14      5.41 o 
   3   0  19       41.83       40.19      3.54 o 
   4   0  19        4.26        2.70      1.72 o 
  -3   1  19        1.69       -0.18      2.72 o 
  -2   1  19       41.43       38.96      3.97 o 
  -1   1  19       41.87       45.87      4.38 o 
   0   1  19       24.29       26.62      2.98 o 
   1   1  19       24.03       27.73      1.60 o 
   2   1  19       15.58       11.56      1.66 o 
   3   1  19       15.91       18.42      4.09 o 
   4   1  19        6.14        4.99      4.76 o 
  -3   2  19       22.12       15.01     11.28 o 
  -2   2  19       20.46       17.16     11.81 o 
  -1   2  19        0.51        1.04      1.06 o 
   0   2  19        0.72        0.41      0.94 o 
   1   2  19      328.08      345.66      5.17 o 
   2   2  19      117.08      119.64      3.51 o 
   3   2  19       70.72       61.93      3.09 o 
   4   2  19       10.87       10.39      4.97 o 
  -2   3  19      100.87       97.64      4.38 o 
  -1   3  19        0.08        0.65      1.23 o 
   0   3  19        0.39       -0.97      1.40 o 
   1   3  19       38.12       40.35      3.07 o 
   2   3  19      366.84      374.44      9.99 o 
   3   3  19       10.12       10.21      4.80 o 
   4   3  19       83.17       84.66      4.09 o 
  -2   4  19        3.32        2.18      1.72 o 
  -1   4  19        0.98        0.19      1.45 o 
   0   4  19      144.13      151.99      6.44 o 
   1   4  19       24.88       21.68      3.06 o 
   2   4  19      128.68      129.21      4.75 o 
   3   4  19        0.37        0.55      1.90 o 
   4   4  19        1.63        0.95      1.48 o 
  -1   5  19       10.54        8.09      4.18 o 
   0   5  19      104.94      121.39      6.39 o 
   1   5  19       62.43       65.37      5.53 o 
   2   5  19       58.41       60.52      3.52 o 
   3   5  19       72.45       74.50      3.57 o 
   4   5  19       28.72       28.98      6.29 o 
   0   6  19       32.14       22.61     10.49 o 
   1   6  19        5.37        1.24      1.72 o 
   2   6  19       84.80       80.51      4.61 o 
   3   6  19        8.34        6.27      4.04 o 
   4   6  19        7.31        9.18      5.27 o 
   1   7  19       67.32       52.47      4.41 o 
   2   7  19       70.10       77.39      6.38 o 
   0  -4  20        9.89        6.31      8.68 o 
  -2  -3  20       95.17       79.49     12.86 o 
  -1  -3  20        4.04        2.75      3.77 o 
   1  -3  20       19.26       11.77      9.36 o 
   2  -3  20       33.38       29.94      6.00 o 
  -2  -2  20        5.43        4.12      4.85 o 
  -1  -2  20       27.47       31.02      3.59 o 
   0  -2  20       22.62       20.53      5.06 o 
   1  -2  20      258.68      265.87     12.51 o 
   2  -2  20        7.42        7.27      5.10 o 
   3  -2  20       51.12       48.90      4.33 o 
  -2  -1  20       45.87       45.77      8.78 o 
  -1  -1  20       34.67       31.53      3.99 o 
   0  -1  20       75.47       72.49      2.81 o 
   1  -1  20       84.17       86.59     10.52 o 
   2  -1  20       13.81       11.28      6.14 o 
   3  -1  20      183.83      221.78     10.12 o 
  -2   0  20      315.82      318.76     12.89 o 
  -1   0  20        0.18        2.13      3.16 o 
   0   0  20       81.12       89.33      6.51 o 
   1   0  20        4.70        5.52      3.31 o 
   2   0  20       34.04       34.00      3.31 o 
   3   0  20       47.18       47.14      3.96 o 
   4   0  20       32.84       37.55      4.16 o 
  -2   1  20        3.24        2.59      2.73 o 
  -1   1  20      246.62      243.00     17.14 o 
   0   1  20      305.28      285.86     11.40 o 
   1   1  20       13.62       11.40      3.12 o 
   2   1  20       48.22       48.53      3.85 o 
   3   1  20        1.79        0.92      2.73 o 
   4   1  20       12.20        6.61      2.41 o 
  -2   2  20       30.40       29.63      4.40 o 
  -1   2  20       42.67       46.27      4.21 o 
   0   2  20       13.40       11.14      6.47 o 
   1   2  20      122.51      119.11      4.24 o 
   2   2  20       56.10       50.65      2.56 o 
   3   2  20       15.61       18.18      3.46 o 
   4   2  20       14.85        9.50      3.76 o 
  -2   3  20      136.17      114.78      8.26 o 
  -1   3  20        5.66        5.42      2.51 o 
   0   3  20        5.26        4.28      2.63 o 
   1   3  20        2.68        0.77      1.54 o 
   2   3  20       11.62       11.36      5.84 o 
   3   3  20        7.36        5.33      5.23 o 
   4   3  20       60.63       67.20      3.75 o 
  -1   4  20       13.27        5.21      3.41 o 
   0   4  20        2.04        1.01      1.93 o 
   1   4  20      104.48       98.97      6.78 o 
   2   4  20       49.96       54.51      3.46 o 
   3   4  20        0.03        0.44      1.18 o 
   4   4  20        8.67        7.49      4.61 o 
   0   5  20        2.89        1.97      1.59 o 
   1   5  20       46.98       47.82      3.09 o 
   2   5  20       18.83       16.75      7.70 o 
   3   5  20       14.27        9.33      5.59 o 
   1   6  20        3.59        2.11      2.96 o 
   2   6  20       28.60       26.24      3.70 o 
  -1  -2  21       97.51       92.52      6.37 o 
   0  -2  21       26.85       21.57      6.71 o 
   1  -2  21       18.22       11.57      9.90 o 
  -1  -1  21      110.52      112.71      6.55 o 
   1  -1  21       39.24       33.40      4.64 o 
   2  -1  21      189.50      203.19     11.44 o 
  -1   0  21        7.03        8.71      5.00 o 
   0   0  21       88.89       87.08      5.67 o 
   1   0  21      113.68      112.21      6.21 o 
   2   0  21       30.66       26.91      2.98 o 
   3   0  21      230.56      283.06     15.17 o 
  -1   1  21       11.85        9.71      9.21 o 
   0   1  21       70.50       74.40      4.90 o 
   2   1  21        0.10        0.94      2.01 o 
   3   1  21      131.06      128.49      8.03 o 
  -1   2  21       20.05       18.85     10.79 o 
   0   2  21        0.60        1.69      2.29 o 
   2   2  21       11.09        7.35      6.40 o 
   3   2  21       23.36       23.57      3.01 o 
  -1   3  21       31.78       26.23      7.19 o 
   0   3  21      170.58      169.25      8.57 o 
   1   3  21      147.30      143.50      7.48 o 
   2   3  21       40.26       36.77      4.78 o 
   3   3  21       28.92       33.05      2.45 o 
   0   4  21      125.02      130.75      6.14 o 
   1   4  21       59.97       66.29      3.61 o 
   2   4  21      247.51      229.16     12.68 o 
   3   4  21       47.71       50.60      3.10 o 
   1   5  21       91.85       84.56      7.09 o 
   2   1  22      258.01      294.13     14.96 o 
                                                 
